# Supplementary material for: Self-organization of Plk4 regulates symmetry breaking in centriole duplication
Source: Nat Commun. 2019 Apr 18;10:1810. doi: 10.1038/s41467-019-09847-x (PMC6472344; doi:10.1038/s41467-019-09847-x)
Supplement: Supplementary file 4 — Source Data [file 41467_2019_9847_MOESM4_ESM.xlsx]

## Sheet: Fig. 1a
	Figure 1a
		Residue number	Disorder probability
		1	0.8349
		2	0.765
		3	0.7679
		4	0.7165
		5	0.6668
		6	0.6068
		7	0.4809
		8	0.4238
		9	0.3533
		10	0.2847
		11	0.2152
		12	0.1574
		13	0.1237
		14	0.1068
		15	0.0942
		16	0.0943
		17	0.1047
		18	0.1203
		19	0.129
		20	0.1372
		21	0.1349
		22	0.1304
		23	0.117
		24	0.1022
		25	0.0965
		26	0.0996
		27	0.098
		28	0.0986
		29	0.1204
		30	0.1384
		31	0.1383
		32	0.1474
		33	0.159
		34	0.1615
		35	0.1413
		36	0.114
		37	0.0996
		38	0.0926
		39	0.0868
		40	0.0876
		41	0.0889
		42	0.0922
		43	0.0991
		44	0.1369
		45	0.1904
		46	0.2416
		47	0.2877
		48	0.3412
		49	0.3834
		50	0.4071
		51	0.4073
		52	0.3976
		53	0.3789
		54	0.3546
		55	0.337
		56	0.3135
		57	0.2892
		58	0.2683
		59	0.2703
		60	0.2699
		61	0.261
		62	0.2519
		63	0.2286
		64	0.2093
		65	0.1985
		66	0.181
		67	0.1616
		68	0.1402
		69	0.1214
		70	0.1085
		71	0.1046
		72	0.0935
		73	0.1
		74	0.0998
		75	0.0919
		76	0.1096
		77	0.13
		78	0.1368
		79	0.1271
		80	0.1055
		81	0.0941
		82	0.0813
		83	0.0674
		84	0.0542
		85	0.0421
		86	0.035
		87	0.0321
		88	0.036
		89	0.0443
		90	0.0545
		91	0.0645
		92	0.0781
		93	0.0908
		94	0.1032
		95	0.1429
		96	0.1726
		97	0.2041
		98	0.2411
		99	0.266
		100	0.2965
		101	0.3178
		102	0.3288
		103	0.329
		104	0.3366
		105	0.3382
		106	0.3318
		107	0.3221
		108	0.3089
		109	0.2881
		110	0.2662
		111	0.2308
		112	0.1896
		113	0.1485
		114	0.1052
		115	0.0929
		116	0.085
		117	0.0796
		118	0.0775
		119	0.0793
		120	0.0805
		121	0.0818
		122	0.087
		123	0.0901
		124	0.0943
		125	0.0956
		126	0.1162
		127	0.1285
		128	0.1434
		129	0.1542
		130	0.1582
		131	0.1559
		132	0.1401
		133	0.1177
		134	0.105
		135	0.0997
		136	0.0967
		137	0.0956
		138	0.0949
		139	0.0957
		140	0.0984
		141	0.0994
		142	0.1212
		143	0.133
		144	0.1318
		145	0.1282
		146	0.1294
		147	0.1204
		148	0.1017
		149	0.0946
		150	0.0838
		151	0.0732
		152	0.0646
		153	0.0616
		154	0.0629
		155	0.0652
		156	0.0709
		157	0.0812
		158	0.0938
		159	0.1177
		160	0.1726
		161	0.2079
		162	0.229
		163	0.2544
		164	0.2717
		165	0.2786
		166	0.2844
		167	0.2826
		168	0.2699
		169	0.2527
		170	0.231
		171	0.2054
		172	0.1723
		173	0.1162
		174	0.0934
		175	0.085
		176	0.0815
		177	0.0782
		178	0.0799
		179	0.0843
		180	0.0906
		181	0.0983
		182	0.1186
		183	0.1564
		184	0.1789
		185	0.1835
		186	0.1877
		187	0.1939
		188	0.1913
		189	0.1595
		190	0.1148
		191	0.0919
		192	0.0769
		193	0.0637
		194	0.0518
		195	0.0441
		196	0.0365
		197	0.0308
		198	0.0277
		199	0.0279
		200	0.0314
		201	0.0389
		202	0.0474
		203	0.0547
		204	0.0655
		205	0.0778
		206	0.0861
		207	0.094
		208	0.0985
		209	0.1021
		210	0.1063
		211	0.113
		212	0.1198
		213	0.1247
		214	0.131
		215	0.1311
		216	0.1325
		217	0.1272
		218	0.1119
		219	0.0979
		220	0.0995
		221	0.0991
		222	0.0976
		223	0.0978
		224	0.0947
		225	0.0945
		226	0.0963
		227	0.0983
		228	0.0961
		229	0.0941
		230	0.0936
		231	0.0904
		232	0.0891
		233	0.0891
		234	0.0893
		235	0.0861
		236	0.0802
		237	0.0781
		238	0.076
		239	0.0731
		240	0.0703
		241	0.0682
		242	0.0667
		243	0.0666
		244	0.0688
		245	0.0749
		246	0.0795
		247	0.0828
		248	0.0885
		249	0.0957
		250	0.0943
		251	0.1089
		252	0.12
		253	0.1071
		254	0.0951
		255	0.0997
		256	0.0955
		257	0.0923
		258	0.0876
		259	0.0845
		260	0.0821
		261	0.0791
		262	0.0793
		263	0.0815
		264	0.0874
		265	0.0973
		266	0.1376
		267	0.1999
		268	0.2656
		269	0.3292
		270	0.3852
		271	0.4215
		272	0.4367
		273	0.4418
		274	0.4514
		275	0.4579
		276	0.4735
		277	0.5167
		278	0.5388
		279	0.5588
		280	0.5852
		281	0.6097
		282	0.6312
		283	0.6387
		284	0.6441
		285	0.6482
		286	0.6553
		287	0.6685
		288	0.6866
		289	0.6988
		290	0.702
		291	0.7037
		292	0.7117
		293	0.7218
		294	0.7365
		295	0.7422
		296	0.7476
		297	0.7363
		298	0.7193
		299	0.6998
		300	0.6865
		301	0.6658
		302	0.6397
		303	0.6161
		304	0.6035
		305	0.5919
		306	0.5887
		307	0.5808
		308	0.5737
		309	0.552
		310	0.5407
		311	0.5341
		312	0.5362
		313	0.538
		314	0.5403
		315	0.5456
		316	0.5486
		317	0.5455
		318	0.5382
		319	0.5239
		320	0.4859
		321	0.4714
		322	0.466
		323	0.463
		324	0.4679
		325	0.4783
		326	0.5194
		327	0.5408
		328	0.5634
		329	0.5773
		330	0.5889
		331	0.6069
		332	0.6258
		333	0.6491
		334	0.6696
		335	0.6974
		336	0.7211
		337	0.7483
		338	0.7688
		339	0.7785
		340	0.7775
		341	0.7632
		342	0.7359
		343	0.7121
		344	0.6874
		345	0.6662
		346	0.6588
		347	0.6668
		348	0.6829
		349	0.7099
		350	0.7349
		351	0.7601
		352	0.7877
		353	0.8163
		354	0.8268
		355	0.8367
		356	0.8297
		357	0.8198
		358	0.8141
		359	0.8037
		360	0.7921
		361	0.7884
		362	0.7903
		363	0.7939
		364	0.814
		365	0.8275
		366	0.8398
		367	0.8422
		368	0.8234
		369	0.8046
		370	0.7844
		371	0.7615
		372	0.7425
		373	0.747
		374	0.7535
		375	0.7647
		376	0.7886
		377	0.8138
		378	0.8495
		379	0.8703
		380	0.8848
		381	0.8918
		382	0.8938
		383	0.8929
		384	0.8809
		385	0.8725
		386	0.8564
		387	0.8345
		388	0.8095
		389	0.78
		390	0.7485
		391	0.7154
		392	0.6858
		393	0.658
		394	0.6281
		395	0.6013
		396	0.5677
		397	0.5469
		398	0.5221
		399	0.4792
		400	0.4638
		401	0.4529
		402	0.4456
		403	0.4491
		404	0.4612
		405	0.4815
		406	0.5216
		407	0.5583
		408	0.5998
		409	0.6451
		410	0.6774
		411	0.7008
		412	0.7214
		413	0.7318
		414	0.7299
		415	0.7248
		416	0.7152
		417	0.7021
		418	0.684
		419	0.6729
		420	0.6654
		421	0.6568
		422	0.6469
		423	0.6382
		424	0.6312
		425	0.6196
		426	0.6134
		427	0.6005
		428	0.5776
		429	0.5599
		430	0.5487
		431	0.5539
		432	0.5692
		433	0.5954
		434	0.6225
		435	0.6603
		436	0.6939
		437	0.7275
		438	0.7671
		439	0.7845
		440	0.7904
		441	0.7966
		442	0.8045
		443	0.8164
		444	0.8297
		445	0.8485
		446	0.8567
		447	0.8675
		448	0.8674
		449	0.8738
		450	0.8756
		451	0.8738
		452	0.8713
		453	0.8469
		454	0.822
		455	0.7989
		456	0.781
		457	0.7693
		458	0.7586
		459	0.7381
		460	0.7295
		461	0.7238
		462	0.7261
		463	0.7421
		464	0.7506
		465	0.7409
		466	0.7378
		467	0.7222
		468	0.7011
		469	0.6752
		470	0.6489
		471	0.6052
		472	0.5732
		473	0.5276
		474	0.4725
		475	0.4487
		476	0.4348
		477	0.4329
		478	0.4378
		479	0.4473
		480	0.4645
		481	0.5126
		482	0.552
		483	0.6007
		484	0.6447
		485	0.6766
		486	0.6962
		487	0.7123
		488	0.7185
		489	0.7271
		490	0.7219
		491	0.7196
		492	0.7231
		493	0.7351
		494	0.7444
		495	0.763
		496	0.7643
		497	0.7614
		498	0.7524
		499	0.7305
		500	0.7083
		501	0.6869
		502	0.6695
		503	0.6575
		504	0.6618
		505	0.6642
		506	0.6707
		507	0.6794
		508	0.6821
		509	0.6834
		510	0.6885
		511	0.6824
		512	0.6711
		513	0.6581
		514	0.6534
		515	0.642
		516	0.6359
		517	0.6277
		518	0.6377
		519	0.6486
		520	0.6621
		521	0.6739
		522	0.6939
		523	0.7133
		524	0.7341
		525	0.7585
		526	0.7795
		527	0.7895
		528	0.7946
		529	0.7927
		530	0.799
		531	0.7987
		532	0.7966
		533	0.7867
		534	0.7766
		535	0.7684
		536	0.7616
		537	0.7426
		538	0.7223
		539	0.6965
		540	0.6633
		541	0.6363
		542	0.6264
		543	0.6281
		544	0.6238
		545	0.6255
		546	0.6322
		547	0.6314
		548	0.6354
		549	0.6355
		550	0.6377
		551	0.6348
		552	0.6317
		553	0.6402
		554	0.6612
		555	0.6775
		556	0.6935
		557	0.7122
		558	0.7351
		559	0.7471
		560	0.7619
		561	0.7759
		562	0.7821
		563	0.7873
		564	0.7989
		565	0.8147
		566	0.8351
		567	0.8497
		568	0.8659
		569	0.8728
		570	0.8836
		571	0.8899
		572	0.8979
		573	0.8992
		574	0.8976
		575	0.889
		576	0.8915
		577	0.8905
		578	0.8872
		579	0.8803
		580	0.8654
		581	0.8435
		582	0.816
		583	0.7936
		584	0.7779
		585	0.7526
		586	0.7196
		587	0.6757
		588	0.637
		589	0.5954
		590	0.5528
		591	0.4883
		592	0.4648
		593	0.4398
		594	0.4202
		595	0.4054
		596	0.3983
		597	0.3875
		598	0.3733
		599	0.365
		600	0.3596
		601	0.3631
		602	0.3657
		603	0.365
		604	0.3736
		605	0.3778
		606	0.3796
		607	0.3766
		608	0.371
		609	0.3568
		610	0.3408
		611	0.3339
		612	0.3223
		613	0.3078
		614	0.2886
		615	0.2581
		616	0.2294
		617	0.2055
		618	0.1866
		619	0.1743
		620	0.1635
		621	0.1608
		622	0.1672
		623	0.1885
		624	0.2132
		625	0.2421
		626	0.2681
		627	0.2802
		628	0.2822
		629	0.2773
		630	0.2661
		631	0.2392
		632	0.2015
		633	0.1688
		634	0.142
		635	0.1325
		636	0.1396
		637	0.1609
		638	0.1883
		639	0.2091
		640	0.2251
		641	0.2331
		642	0.2367
		643	0.2251
		644	0.2093
		645	0.1896
		646	0.1831
		647	0.1909
		648	0.2173
		649	0.2592
		650	0.3095
		651	0.3622
		652	0.4086
		653	0.4533
		654	0.4873
		655	0.5231
		656	0.518
		657	0.4783
		658	0.4667
		659	0.4557
		660	0.4496
		661	0.4505
		662	0.461
		663	0.4798
		664	0.5216
		665	0.5403
		666	0.5367
		667	0.5283
		668	0.5188
		669	0.4861
		670	0.4703
		671	0.4411
		672	0.4056
		673	0.3743
		674	0.3486
		675	0.3266
		676	0.3087
		677	0.2818
		678	0.2474
		679	0.2272
		680	0.213
		681	0.1982
		682	0.1842
		683	0.1682
		684	0.1647
		685	0.1674
		686	0.1826
		687	0.1973
		688	0.2208
		689	0.2359
		690	0.247
		691	0.2563
		692	0.2641
		693	0.2721
		694	0.2768
		695	0.2806
		696	0.2795
		697	0.2702
		698	0.2612
		699	0.2443
		700	0.2345
		701	0.2167
		702	0.207
		703	0.2023
		704	0.2105
		705	0.2212
		706	0.2354
		707	0.2463
		708	0.2406
		709	0.2337
		710	0.2269
		711	0.2146
		712	0.2068
		713	0.2035
		714	0.2076
		715	0.2223
		716	0.2434
		717	0.2666
		718	0.2865
		719	0.2907
		720	0.2829
		721	0.267
		722	0.2416
		723	0.2157
		724	0.1948
		725	0.1748
		726	0.1541
		727	0.1475
		728	0.1518
		729	0.17
		730	0.1917
		731	0.2219
		732	0.2551
		733	0.2877
		734	0.3162
		735	0.3392
		736	0.352
		737	0.3618
		738	0.3649
		739	0.3738
		740	0.3791
		741	0.3835
		742	0.3942
		743	0.4061
		744	0.4209
		745	0.4358
		746	0.4439
		747	0.4457
		748	0.4489
		749	0.458
		750	0.4696
		751	0.4837
		752	0.5166
		753	0.527
		754	0.5471
		755	0.5551
		756	0.564
		757	0.5658
		758	0.5611
		759	0.5542
		760	0.5424
		761	0.5204
		762	0.4834
		763	0.4589
		764	0.4386
		765	0.4118
		766	0.3925
		767	0.3722
		768	0.3567
		769	0.3396
		770	0.3271
		771	0.3258
		772	0.3247
		773	0.3138
		774	0.3003
		775	0.2806
		776	0.2646
		777	0.249
		778	0.2408
		779	0.2413
		780	0.2431
		781	0.2439
		782	0.2557
		783	0.2861
		784	0.324
		785	0.3643
		786	0.4061
		787	0.446
		788	0.4855
		789	0.5559
		790	0.5945
		791	0.6292
		792	0.633
		793	0.6063
		794	0.5515
		795	0.4806
		796	0.4367
		797	0.3956
		798	0.3543
		799	0.318
		800	0.2967
		801	0.2912
		802	0.2993
		803	0.3241
		804	0.3558
		805	0.3841
		806	0.4064
		807	0.437
		808	0.4664
		809	0.5157
		810	0.5453
		811	0.5704
		812	0.6023
		813	0.6336
		814	0.6674
		815	0.6913
		816	0.7163
		817	0.724
		818	0.726
		819	0.7274
		820	0.7299
		821	0.723
		822	0.7128
		823	0.6983
		824	0.6981
		825	0.6949
		826	0.6888
		827	0.6798
		828	0.6888
		829	0.6863
		830	0.6909
		831	0.7075
		832	0.7298
		833	0.747
		834	0.7621
		835	0.7785
		836	0.8008
		837	0.813
		838	0.8176
		839	0.8155
		840	0.8087
		841	0.7833
		842	0.7623
		843	0.7456
		844	0.7393
		845	0.7329
		846	0.7232
		847	0.7258
		848	0.7367
		849	0.7332
		850	0.7277
		851	0.7202
		852	0.7029
		853	0.6831
		854	0.6688
		855	0.6581
		856	0.6479
		857	0.6428
		858	0.6423
		859	0.6506
		860	0.6596
		861	0.6597
		862	0.6695
		863	0.6776
		864	0.6863
		865	0.6988
		866	0.7199
		867	0.738
		868	0.758
		869	0.7897
		870	0.8136
		871	0.8307
		872	0.8402
		873	0.8388
		874	0.8411
		875	0.8154
		876	0.7905
		877	0.7613
		878	0.7349
		879	0.7099
		880	0.6839
		881	0.6554
		882	0.6149
		883	0.5829
		884	0.5402
		885	0.4703
		886	0.4318
		887	0.3715
		888	0.327
		889	0.2945
		890	0.2653
		891	0.2406
		892	0.2204
		893	0.2022
		894	0.1858
		895	0.1811
		896	0.1708
		897	0.1638
		898	0.1617
		899	0.1545
		900	0.1556
		901	0.1584
		902	0.1498
		903	0.1305
		904	0.113
		905	0.091
		906	0.094
		907	0.0899
		908	0.0878
		909	0.0879
		910	0.0893
		911	0.0919
		912	0.0963
		913	0.101
		914	0.1275
		915	0.1476
		916	0.1686
		917	0.1954
		918	0.2185
		919	0.2482
		920	0.2766
		921	0.2973
		922	0.3191
		923	0.3406
		924	0.3569
		925	0.3737
		926	0.3886
		927	0.3994
		928	0.4195
		929	0.4497
		930	0.4856
		931	0.5479
		932	0.5862
		933	0.6102
		934	0.629
		935	0.6492
		936	0.6496
		937	0.6358
		938	0.609
		939	0.579
		940	0.5476
		941	0.4869
		942	0.4524
		943	0.4091
		944	0.3604
		945	0.3121
		946	0.2655
		947	0.2359
		948	0.2126
		949	0.1829
		950	0.164
		951	0.1551
		952	0.1371
		953	0.1244
		954	0.1282
		955	0.1351
		956	0.1545
		957	0.1845
		958	0.2244
		959	0.2792
		960	0.3494
		961	0.4209
		962	0.5199
		963	0.6224
		964	0.697
		965	0.823
		966	0.887
		967	0.9028
		968	0.9211
		969	0.9084
		970	0.9331

## Sheet: Fig. 1d
	Figure 1d
		3 experiments		Pellet (%)
				1st	2nd	3rd	Average
			WT	3.25968	2.21432	5.49947	3.65782
			KD	96.1518	96.9767	96.5182	96.5489
			10A	70.1294	73.8797	58.2909	67.4333
			10E	1.29589	0.242568	4.15894	1.89913
			KD10E	35.0592	34.223	61.9458	43.7427
		Uncropped image

## Sheet: Fig. 1e
		Figure 1e		Normalized scattering (Scattering at 25.00314168℃=1)
			Temperature (℃)	WT	KD	10A	10E	KD10E		3 experiments
			25.0031	1	1	1	1	1			Aggregation onset temperature (℃)
			25.0283	0.998652	1.00251	0.990776	1.00286	0.997337			1st	2nd	3rd	Average
			25.0534	0.999845	1.0035	1.001	0.996875	0.998784		WT	48.497	47.1839	48.0642	47.915
			25.0785	0.997537	1.00298	0.99892	1.00401	0.994296		KD	31.7503	32.2065	32.5012	32.1527
			25.1037	0.999332	1.00048	1.001	1.00191	0.997148		10A	41.3478	42.1115	36.8107	40.09
			25.1288	0.997432	1.00242	0.99114	1.00306	0.999578		10E	52.6864	51.0977	49.0461	50.9434
			25.1539	0.998539	0.999784	1.00035	1.00036	1.00036		KD10E	42.9793	43.9386	40.2155	42.3778
			25.1791	0.998397	1.00276	0.991069	0.998137	0.996972
			25.2042	0.998768	1.00186	1.00105	0.99827	1.00035
			25.2293	0.998637	1.00251	0.999244	0.99909	1.00171
			25.2545	0.998093	1.00601	1.0013	0.999534	1.00114
			25.2796	0.998852	1.00362	0.991319	0.998519	0.999255
			25.3047	0.999495	1.002	1.00031	0.999768	1.00073
			25.3299	0.998674	1.00252	0.993642	0.999794	0.996987
			25.355	0.998554	1.0064	0.999028	1.00043	1.00046
			25.3801	0.998305	1.00479	0.992781	0.998702	0.9928
			25.4053	0.997608	1.00611	0.999609	0.999122	0.998266
			25.4304	1.00114	1.00389	0.992832	1.00027	0.995472
			25.4555	0.996844	1.00569	1.0007	1.00222	1.0005
			25.4807	1.00017	1.00311	0.992851	1.00062	0.999468
			25.5058	0.99586	1.00673	0.998764	1.00388	1.00132
			25.5309	1.00017	1.00574	0.993572	1.00185	0.996383
			25.5561	0.997476	1.0064	1.00008	1.00178	0.999231
			25.5812	0.999355	1.00606	0.993223	1.00279	0.996498
			25.6063	0.995631	1.00285	0.998949	1.00315	1.00013
			25.6315	1.00001	1.00691	1.00159	1.00206	0.993755
			25.6566	0.997022	1.00884	1.00123	1.00376	0.998347
			25.6817	0.99981	1.0068	1.00321	0.99748	1.004
			25.7069	0.997774	1.00694	1.00116	1.00057	1.00191
			25.732	0.999649	1.00703	0.996224	1.00028	1.00204
			25.7571	1.00029	1.00728	0.999516	1.00231	0.999728
			25.7823	1.00137	1.00558	0.996549	1.00145	0.996113
			25.8074	0.997983	1.00757	0.998973	1.00555	0.997929
			25.8325	1.00045	1.00623	0.995964	1.00379	0.992819
			25.8577	0.998762	1.00571	0.998959	1.00377	0.997235
			25.8828	1	1.0066	0.995443	1.00212	0.996874
			25.9079	0.998157	1.00895	0.998279	1.00384	0.998039
			25.9331	0.999992	1.00654	0.996425	0.999299	0.994784
			25.9582	0.999496	1.00855	0.999415	1.00357	0.997399
			25.9833	1.00026	1.00806	0.998263	1.00129	0.993024
			26.0085	0.998771	1.00676	0.998723	1.00107	0.99414
			26.0336	0.998915	1.00568	1.00319	1.00317	0.994103
			26.0587	0.999135	1.00843	1.0024	1.00646	0.994345
			26.0839	0.999412	1.00826	1.0025	0.999991	0.993293
			26.109	0.999273	1.00711	1.00212	1.00149	0.995561
			26.1342	1.0003	1.00676	1.00269	1.00535	0.996021
			26.1593	1.00023	1.00681	1.00355	1.00351	0.99433
			26.1844	0.999473	1.00704	1.0028	1.00143	0.994328
			26.2096	0.999395	1.00793	1.00279	1.00423	0.993677
			26.2347	0.998887	1.00813	1.00277	1.00559	0.997257
			26.2598	0.999735	1.00713	1.00222	1.00391	0.997632
			26.285	0.998813	1.00838	0.997279	1.00547	0.994827
			26.3101	0.999652	1.00565	0.996502	1.00209	0.99554
			26.3352	0.99927	1.00556	1.00183	1.00648	0.994004
			26.3604	0.999926	1.0056	1.00307	1.00488	0.996306
			26.3855	0.998846	1.00737	1.00316	1.00715	0.997064
			26.4106	0.99985	1.006	1.00161	1.00478	0.993448
			26.4358	0.999339	1.00755	0.998857	1.00683	0.994358
			26.4609	1.00044	1.00597	0.995589	1.00389	0.995097
			26.486	0.998979	1.00754	0.99888	1.00753	0.995702
			26.5112	0.999571	1.00566	0.995796	1.0027	0.990851
			26.5363	0.999439	1.00892	0.999372	1.00464	0.996739
			26.5614	0.998547	1.00349	0.994727	1.00232	0.990722
			26.5866	0.99851	1.00499	1.00093	1.00826	0.995478
			26.6117	0.998962	1.00356	1.00023	1.00056	0.994076
			26.6368	0.999263	1.00776	1.00094	1.00533	0.996738
			26.662	0.99725	1.00163	0.999844	0.999632	0.996529
			26.6871	0.998562	1.00465	1.00063	1.00217	0.997516
			26.7122	0.996354	1.00217	0.991322	1.00099	0.991098
			26.7374	0.999119	1.00526	1.0024	1.00144	0.996843
			26.7625	0.998265	1.00098	0.998629	1.00261	0.990527
			26.7876	0.999153	1.00557	0.999833	1.00396	0.994536
			26.8128	0.996845	1.00067	0.997869	0.99813	0.989896
			26.8379	0.999214	1.00961	1.00068	0.998445	0.997188
			26.863	0.997627	1.00209	0.99818	0.999825	0.989457
			26.8882	0.999923	1.00478	1.00093	0.997579	0.99796
			26.9133	0.99897	1.00179	0.988818	1.00259	0.99053
			26.9384	0.999761	1.00898	0.997153	0.99796	0.99603
			26.9636	0.997155	1.00242	0.998103	1.00303	0.989844
			26.9887	1.00027	1.00445	0.998939	0.996453	0.996648
			27.0138	0.997303	1.0028	0.988636	0.996527	0.989856
			27.039	0.999854	1.00386	0.998146	0.994043	0.996673
			27.0641	0.997863	1.0021	0.990129	1.00084	0.993994
			27.0892	1.00178	1.0021	0.996908	0.997607	0.998397
			27.1144	0.997909	1.00248	0.988581	1.00137	0.992377
			27.1395	1.00122	1.00605	0.996081	0.997899	0.998301
			27.1646	0.99783	1.00324	0.999198	1.00448	0.996054
			27.1898	1.00119	1.00289	0.997691	0.9977	0.999908
			27.2149	0.997521	1.0049	0.9871	1.00039	0.99472
			27.24	1.00112	1.00527	0.99443	0.995738	0.998736
			27.2652	0.997492	1.00499	0.997104	1.00186	0.992748
			27.2903	0.999251	1.00304	0.996269	0.997498	0.998626
			27.3154	0.996929	1.00523	0.989174	1.00247	0.996441
			27.3406	1.00043	1.00497	0.993904	0.997056	1.00058
			27.3657	0.998382	1.00505	0.996877	1.00275	0.993164
			27.3908	0.99942	1.00235	0.99555	0.998819	0.999819
			27.416	0.997399	1.00526	0.997479	1.00402	0.989537
			27.4411	0.998812	1.00189	0.996496	0.997037	0.998932
			27.4662	0.996939	1.00399	0.991769	1.00643	0.995577
			27.4914	0.999528	1.00628	0.99254	1.0023	0.999876
			27.5165	0.998356	1.00596	0.997364	1.00223	0.99155
			27.5416	0.998807	1.00594	0.995906	1.00148	0.997789
			27.5668	0.996873	1.00696	0.992291	1.00457	0.996843
			27.5919	0.998639	1.00518	0.993724	1.00197	0.998979
			27.617	0.997901	1.00583	0.992341	1.00293	0.989249
			27.6422	0.997854	1.00302	0.992758	0.999823	0.994643
			27.6673	0.996836	1.00476	0.997568	1.00571	0.988055
			27.6924	0.996664	1.00557	0.995591	1.00111	0.994457
			27.7176	0.996524	1.00668	0.991785	1.00134	0.992444
			27.7427	0.996648	1.00419	0.993049	1.00177	0.994747
			27.7678	0.996915	1.00445	0.99164	1.00372	0.996786
			27.793	0.997284	1.00617	0.991133	1.00558	0.997256
			27.8181	0.997153	1.00594	0.99687	1.00562	0.994005
			27.8432	0.996865	1.00343	0.997745	1.00536	0.994181
			27.8684	0.997009	1.00265	0.993482	1.00464	0.994977
			27.8935	0.997504	1.00394	0.992857	1.00526	0.990403
			27.9186	0.997388	1.00345	0.992389	1.00465	0.993946
			27.9438	0.996585	1.00413	0.992505	1.004	0.993412
			27.9689	0.99713	1.00327	0.993106	1.00369	0.99751
			27.994	0.99751	1.00598	0.992559	1.00154	0.995524
			28.0192	0.997902	1.006	0.992811	1.00319	0.996223
			28.0443	0.997342	1.00571	0.992336	1.00578	0.994793
			28.0694	0.997851	1.00539	0.99525	1.00462	0.995282
			28.0946	0.998202	1.00577	0.994599	1.00297	0.991908
			28.1197	0.998033	1.00597	0.99767	1.00381	0.996098
			28.1448	0.997831	1.00667	0.997599	1.00258	0.993572
			28.17	0.997873	1.00617	0.99597	1.0044	0.995689
			28.1951	0.997551	1.00678	0.99125	1.00339	0.991787
			28.2202	0.999236	1.00824	0.997422	1.00444	0.99779
			28.2454	0.999808	1.00644	0.996405	1.00246	0.995354
			28.2705	0.999012	1.0029	0.998556	1.00362	0.996241
			28.2956	0.999976	1.00705	0.993421	1.00257	0.994468
			28.3208	0.99894	1.00608	0.999762	1.00428	0.99276
			28.3459	1.00053	1.00457	1.00029	1.00382	0.99174
			28.371	0.999169	1.00164	1.00132	0.999658	0.994803
			28.3962	0.998814	1.00369	0.993411	1.0022	0.992062
			28.4213	0.99857	1.00689	1.00305	1.00414	0.991702
			28.4464	1.00016	1.00604	0.999925	1.00392	0.990402
			28.4716	0.999608	1.00808	1.0007	1.00451	0.993468
			28.4967	0.999785	1.00454	0.990046	1.0048	0.99457
			28.5218	0.998814	1.00683	1.001	1.00241	0.99445
			28.547	1.00175	1.00551	0.997108	1.00391	0.990862
			28.5721	0.999567	1.00727	1.00072	1.00727	0.993843
			28.5972	0.999968	1.0061	0.99033	1.00291	0.995312
			28.6224	1.00033	1.00718	1.00427	1.00161	0.994018
			28.6475	1.00061	1.00488	0.992828	1.0042	0.994214
			28.6726	1.00006	1.00689	1.00579	1.00515	0.993471
			28.6978	1.00252	1.00461	0.997648	1.00262	0.992144
			28.7229	1.00144	1.00869	1.0046	1.00335	0.99356
			28.748	1.00095	1.00593	0.996924	1.00193	0.995362
			28.7732	0.998824	1.0054	1.00403	1.00346	0.993821
			28.7983	1.00201	1.00383	0.990345	1.00106	0.99519
			28.8234	1.00029	1.00746	1.00353	1.00213	0.993462
			28.8486	1.00103	1.00504	0.990692	1.00148	0.993988
			28.8737	1.00054	1.00883	1.00436	1.00403	0.994427
			28.8988	1.00206	1.00565	0.998923	0.997855	0.991901
			28.924	1.00101	1.00759	1.00379	1.00152	0.993031
			28.9491	1.00142	1.00481	1.00015	1.00082	0.991935
			28.9742	1.00011	1.00738	1.00549	1.00315	0.991355
			28.9994	1.00148	1.00605	0.99878	1.00094	1.00002
			29.0245	0.998045	1.00898	1.00447	1.00125	0.996403
			29.0496	1.00042	1.00547	1.00083	1.00048	0.992894
			29.0748	1.00005	1.0076	1.00546	1.00346	0.993378
			29.0999	1.00047	1.00514	1.00067	0.998459	0.99403
			29.125	0.999776	1.00809	1.00635	1.00046	0.995243
			29.1502	1.00126	1.00592	0.995758	1.00175	0.991217
			29.1753	1.00052	1.00723	1.00237	1.00197	0.992337
			29.2004	1.001	1.00703	1.00181	1.00116	0.997759
			29.2256	1.00058	1.00717	1.0029	1.00119	0.994796
			29.2507	1.00108	1.00664	0.994919	1.00088	1.00443
			29.2758	1.00016	1.00794	0.999776	1.0007	0.996995
			29.301	1.00039	1.00941	1.0021	1.00045	1.00038
			29.3261	1.00007	1.00828	1.0028	1.00071	0.997419
			29.3512	1.0008	1.0064	0.996438	1.00094	0.998106
			29.3764	1.00062	1.00753	0.997749	1.00036	0.997378
			29.4015	0.999571	1.00782	1.00201	1.00031	1.00096
			29.4266	1.00025	1.00762	1.00224	1.00141	0.998266
			29.4518	0.999941	1.00694	1.0017	1.00105	0.998738
			29.4769	0.999697	1.00699	1.00216	1.00159	0.997939
			29.502	1.00001	1.00606	1.00149	1.00105	0.996372
			29.5272	0.998874	1.00551	1.00183	1.00019	0.997214
			29.5523	0.998348	1.00614	0.998965	1.00171	0.997804
			29.5774	0.99868	1.00461	0.996535	1.00184	0.999172
			29.6026	0.998613	1.0049	1.00233	1.00238	0.997103
			29.6277	0.999298	1.00715	1.00022	1.00189	0.999722
			29.6528	0.999123	1.00703	1.00029	1.00747	0.998605
			29.678	0.998797	1.00444	1.00006	1.01114	0.997764
			29.7031	0.998364	1.00461	1.00175	1.00435	0.996512
			29.7282	0.997658	1.00632	1.00122	1.00351	0.996456
			29.7534	0.999448	1.00763	0.999725	1.00101	0.994856
			29.7785	0.998687	1.00563	1.0005	0.985726	0.997441
			29.8036	0.997691	1.00479	1.0014	0.99875	0.997674
			29.8288	0.996517	1.00456	1.00038	0.996436	0.998739
			29.8539	0.997671	1.00539	0.99789	0.999299	1.00008
			29.879	0.996704	1.00433	0.995579	1.00363	0.998002
			29.9042	0.998592	1.00349	0.99691	1.00136	1.00041
			29.9293	0.997327	1.00435	0.995041	1.00493	0.997182
			29.9544	0.99809	1.00497	0.995216	1.00357	0.999776
			29.9796	0.996001	1.00648	0.994615	1.00533	0.997663
			30.0047	0.995794	1.00604	0.999113	1.0016	0.999637
			30.0298	0.994502	1.00389	0.995877	1.00348	0.996738
			30.055	0.996733	1.00512	0.998123	0.999612	0.999878
			30.0801	0.996546	1.00479	0.995437	1.00361	0.996726
			30.1052	0.997023	1.00346	0.997457	1.00362	0.998986
			30.1304	0.995093	1.00346	0.995851	1.00558	0.995505
			30.1555	0.995316	1.00539	0.998078	1.00308	0.999213
			30.1806	0.995206	1.00472	0.993001	1.01131	0.997318
			30.2058	0.996168	1.00657	1.00016	1.00385	1.00036
			30.2309	0.995456	1.00428	0.993688	0.997412	0.99689
			30.256	0.996123	1.00987	0.997404	1.00154	1.00177
			30.2812	0.995254	1.0027	0.999393	0.998753	0.995972
			30.3063	0.995333	1.00955	0.998747	1.00201	1.0005
			30.3314	0.995618	1.00361	1.00196	1.00784	0.995516
			30.3566	0.994512	1.00969	0.999313	1.00268	1.00103
			30.3817	0.993125	1.00387	1.00245	0.985724	0.997452
			30.4068	0.996511	1.01065	0.99861	0.998765	1.00171
			30.432	0.995315	1.00359	1.0028	0.996021	0.99323
			30.4571	0.994855	1.0055	0.997189	1.00043	1.00042
			30.4822	0.994392	1.00445	1.0033	0.99421	0.995692
			30.5074	0.993544	1.011	0.998846	0.999793	0.99968
			30.5325	0.994964	1.00481	1.00144	0.995742	0.995858
			30.5577	0.994559	1.00722	1.00008	1.00035	1.00066
			30.5828	0.994889	1.00628	0.992957	1.00375	0.995444
			30.6079	0.993955	1.01148	0.996281	1.00304	0.999579
			30.6331	0.992867	1.00746	1.0025	1.00521	0.995624
			30.6582	0.992933	1.00831	1.0005	1.00301	0.999634
			30.6833	0.994139	1.00535	0.996297	1.00299	0.995666
			30.7085	0.993554	1.00668	0.998414	1.00257	0.999886
			30.7336	0.994746	1.00566	1.00095	1.00418	0.996651
			30.7587	0.995408	1.00707	0.999843	1.00208	1.00068
			30.7839	0.995406	1.00663	1.00136	0.99982	0.994803
			30.809	0.993734	1.01113	1.00025	1.00242	0.99851
			30.8341	0.995244	1.00847	1.00294	1.00475	0.996459
			30.8593	0.994891	1.00805	1.00008	1.00359	0.999078
			30.8844	0.994111	1.00636	0.996245	1.00592	0.997231
			30.9095	0.993863	1.00939	0.997968	1.00458	0.99902
			30.9347	0.994261	1.01044	1.00133	1.00318	0.999746
			30.9598	0.993992	1.00948	1.00174	1.00375	0.999041
			30.9849	0.994578	1.00903	1.00204	1.01467	0.997309
			31.0101	0.994779	1.0108	1.00058	1.01101	0.999087
			31.0352	0.995286	1.00997	0.994739	1.00434	0.998968
			31.0603	0.994151	1.01123	0.99609	1.0046	0.998184
			31.0855	0.994547	1.0101	0.9944	0.998603	0.99878
			31.1106	0.995033	1.01023	0.997745	1.00095	0.997645
			31.1357	0.995865	1.00999	0.99754	0.994359	0.998367
			31.1609	0.996563	1.01102	0.996588	0.995337	0.998722
			31.186	0.996098	1.01205	0.997031	1.00362	0.998284
			31.2111	0.996157	1.00802	0.996239	1.00368	0.998571
			31.2363	0.995242	1.00806	0.996489	1.00399	0.997905
			31.2614	0.994321	1.0113	0.996416	1.00405	0.996945
			31.2865	0.995999	1.01118	0.996082	1.00139	0.997189
			31.3117	0.996791	1.00855	0.995112	1.00171	0.997816
			31.3368	0.995514	1.00761	0.99907	1.0029	0.995587
			31.3619	0.995575	1.00807	0.996296	1.00304	0.99689
			31.3871	0.99609	1.0085	1.00084	1.00185	0.994718
			31.4122	0.997109	1.01013	1.0012	0.995389	0.998065
			31.4373	0.997761	1.01127	1.00135	1.00083	0.995264
			31.4625	0.995584	1.01082	1.00053	0.991932	0.997252
			31.4876	0.995722	1.01144	1.00038	1.00101	0.993995
			31.5127	0.996055	1.00954	0.999841	0.999933	0.997109
			31.5379	0.996919	1.01029	1.00138	1.0004	0.994327
			31.563	0.995663	1.0081	1.00051	1.00151	0.994904
			31.5881	0.996665	1.00567	0.999513	1.00176	0.991637
			31.6133	0.996182	1.01026	0.992978	1.00121	0.996065
			31.6384	0.996712	1.01114	1.0023	1.00092	0.992582
			31.6635	0.997533	1.01109	0.99916	1.00237	0.997625
			31.6887	0.997227	1.0105	0.999988	1.00253	0.994123
			31.7138	0.996518	1.0096	0.991806	1.00339	0.996253
			31.7389	0.998193	1.00942	1.00298	1.00143	0.992151
			31.7641	0.997462	1.01081	0.99982	1.0004	0.997336
			31.7892	0.99816	1.0088	1.0021	1.00064	0.992553
			31.8143	0.9973	1.01085	0.992704	1.00168	0.995272
			31.8395	0.997662	1.00921	1.00475	1.00007	0.991564
			31.8646	0.996638	1.00974	0.992476	1.00036	0.99766
			31.8897	0.998464	1.00542	1.00346	0.999587	0.993436
			31.9149	0.996589	1.01056	0.990345	0.999179	0.996047
			31.94	0.998766	1.00911	1.00399	0.997821	0.992264
			31.9651	0.998424	1.01212	0.998919	0.996655	0.995863
			31.9903	0.998634	1.00734	1.0033	1.00062	0.992014
			32.0154	0.997444	1.01037	0.998758	1.00108	0.99589
			32.0405	0.997087	1.00894	1.00427	1.00111	0.992006
			32.0657	0.996703	1.00862	0.998063	1.00032	0.99531
			32.0908	0.997805	1.00848	1.0022	1.00057	0.993344
			32.1159	0.996998	1.00843	0.988774	1.0002	0.995731
			32.1411	0.998503	1.00808	1.00113	1.00066	0.992749
			32.1662	0.995711	1.00765	0.989073	0.993813	0.994694
			32.1913	0.998048	1.00807	1.00118	0.999002	0.991871
			32.2165	0.996097	1.00752	0.996849	1.00229	0.995108
			32.2416	0.999306	1.00609	1.00174	1.0005	0.993716
			32.2667	0.997345	1.00765	1.0001	0.991346	0.995108
			32.2919	0.996322	1.00772	1.00297	0.99685	0.992361
			32.317	0.997502	1.00912	0.989089	1.00118	0.994746
			32.3421	0.996997	1.00911	1.00162	1.00099	0.992198
			32.3673	0.995891	1.01005	0.999156	0.994376	0.991255
			32.3924	0.998145	1.00633	1.00281	0.999608	0.992141
			32.4175	0.996906	1.00687	0.999186	1.00484	0.993414
			32.4427	0.995811	1.00472	1.0034	1.00252	0.99314
			32.4678	0.996384	1.00598	0.999136	0.985487	0.990834
			32.4929	0.996703	1.00748	1.00224	0.993708	0.99315
			32.5181	0.996857	1.00812	0.999214	0.991297	0.996712
			32.5432	0.997215	1.00524	0.999416	0.994996	0.995611
			32.5683	0.996385	1.00615	0.994298	1.00227	0.994745
			32.5935	0.996686	1.00774	0.999588	1.0029	0.993893
			32.6186	0.995978	1.00778	0.995655	1.00591	0.992825
			32.6437	0.995967	1.00646	0.997899	1.00267	0.995428
			32.6689	0.996605	1.00724	0.994178	1.00299	0.993057
			32.694	0.996232	1.0063	0.996695	1.00083	0.994651
			32.7191	0.99605	1.00625	1.00086	0.994796	0.995799
			32.7443	0.996111	1.00861	1.00185	0.995168	0.996426
			32.7694	0.995871	1.0086	1.00118	0.994901	0.996566
			32.7945	0.995368	1.00925	1.00084	0.99734	0.99726
			32.8197	0.995058	1.00909	0.99646	1.00283	0.995927
			32.8448	0.994702	1.0068	0.997999	1.0021	0.99624
			32.8699	0.99436	1.00612	0.999229	0.995119	0.996823
			32.8951	0.993753	1.00703	0.997592	0.995466	0.997193
			32.9202	0.993394	1.00762	1.00298	1.00012	0.999316
			32.9453	0.993497	1.00775	1.00367	0.998624	0.998008
			32.9705	0.992876	1.00831	1.00366	1.00148	0.998861
			32.9956	0.994154	1.00668	1.00155	1.00294	0.998167
			33.0207	0.994323	1.00655	1.00258	1.00099	0.999756
			33.0459	0.994553	1.00772	1.00215	1.00348	0.997132
			33.071	0.994598	1.00902	0.999527	0.999382	1.00038
			33.0961	0.995227	1.00775	0.997427	1.00156	0.996842
			33.1213	0.994737	1.00993	1.00106	0.997207	0.998158
			33.1464	0.993184	1.00983	0.996254	0.995155	0.998418
			33.1715	0.994791	1.00889	1.00369	1.00112	0.99972
			33.1967	0.994564	1.00837	1.00177	1.00345	0.999271
			33.2218	0.994914	1.00784	1.00224	1.0032	1.00154
			33.2469	0.995042	1.00903	1.00184	1.00147	0.999816
			33.2721	0.994062	1.01211	0.999955	1.00265	1.00219
			33.2972	0.992997	1.00836	0.997082	1.00372	1.00026
			33.3223	0.991892	1.0104	1.00215	1.00209	1.00215
			33.3475	0.992331	1.00771	0.99686	0.998646	0.999005
			33.3726	0.993545	1.01151	1.00072	1.00262	1.0019
			33.3977	0.992592	1.00722	0.9976	1.00182	0.997068
			33.4229	0.99245	1.0074	1.00417	1.00326	0.999769
			33.448	0.993262	1.0099	1.00251	1.00557	1.00065
			33.4731	0.992843	1.01342	1.00136	1.00254	1.00355
			33.4983	0.992504	1.00919	1.00637	1.00293	0.999237
			33.5234	0.993208	1.01397	1.00046	1.00277	1.00295
			33.5485	0.993118	1.0086	0.996837	1.00606	0.998912
			33.5737	0.993465	1.00951	1.00156	1.00351	1.0016
			33.5988	0.992652	1.00655	0.996353	1.00482	0.998688
			33.6239	0.993333	1.01082	0.999565	1.0017	1.00254
			33.6491	0.99083	1.00773	1.00644	1.00262	0.998265
			33.6742	0.99354	1.01463	1.00049	1.00308	1.00113
			33.6993	0.992057	1.00874	0.998931	1.00865	0.997635
			33.7245	0.992725	1.01212	1.0003	1.00457	1.00124
			33.7496	0.989809	1.00851	1.00651	0.99544	0.996875
			33.7747	0.992713	1.01131	1.00012	1.00271	1.00027
			33.7999	0.990826	1.00883	1.00623	1.00386	0.996411
			33.825	0.992475	1.01185	1.00106	1.00143	1.00074
			33.8501	0.990503	1.00894	0.998377	1.00371	0.997981
			33.8753	0.990311	1.01061	1.00155	1.00363	1.00024
			33.9004	0.989768	1.0099	0.996809	1.00321	0.99695
			33.9255	0.991768	1.01541	1.00079	1.00159	0.999341
			33.9507	0.991527	1.01097	0.997662	1.00205	0.996315
			33.9758	0.992484	1.01104	1.00078	1.00158	0.998072
			34.0009	0.993136	1.01042	0.997687	0.997851	0.996069
			34.0261	0.991275	1.01133	1.00061	0.999601	0.997451
			34.0512	0.991783	1.01256	1.00321	1.00328	0.997436
			34.0763	0.990725	1.01187	1.00193	1.00282	0.997713
			34.1015	0.99123	1.00974	1.00294	1.0048	0.994262
			34.1266	0.992231	1.01335	1.00232	1.00369	0.996719
			34.1517	0.992208	1.01116	1.00323	1.0086	0.993417
			34.1769	0.991723	1.01208	1.00271	1.00392	0.997287
			34.202	0.991439	1.01085	0.998137	1.00348	0.995273
			34.2271	0.992126	1.01197	0.999659	1.002	0.997377
			34.2523	0.991856	1.01207	0.997152	1.00429	1.00024
			34.2774	0.992488	1.01236	1.00049	1.00269	1.00077
			34.3025	0.991325	1.01161	1.00381	1.00272	0.996768
			34.3277	0.990491	1.01195	1.00293	1.00044	0.997624
			34.3528	0.990388	1.01226	1.00379	1.00345	0.994601
			34.3779	0.990903	1.01312	1.00389	1.00381	0.995905
			34.4031	0.991304	1.01334	0.999578	1.00738	0.99624
			34.4282	0.990699	1.0129	0.999888	1.00607	0.995892
			34.4533	0.991111	1.01217	0.998808	1.00608	0.996235
			34.4785	0.991428	1.01273	1.0007	1.00232	0.996851
			34.5036	0.992015	1.01326	1.00303	1.00153	0.994591
			34.5287	0.99181	1.01571	1.00355	1.00129	0.993406
			34.5539	0.991797	1.0162	1.00023	0.99904	0.994845
			34.579	0.992255	1.01367	0.997865	1.0003	0.995685
			34.6041	0.991737	1.01352	1.00153	1.0005	0.996124
			34.6293	0.992066	1.01365	1.00177	1.00045	0.996668
			34.6544	0.991846	1.0142	1.00061	0.999103	0.996678
			34.6795	0.991523	1.01413	0.999344	1.00042	0.997208
			34.7047	0.991553	1.0141	1.0038	1.00043	0.995863
			34.7298	0.992178	1.01306	1.00314	1.00278	0.995236
			34.7549	0.992379	1.01342	1.0046	0.999072	0.998137
			34.7801	0.991806	1.01356	1.00415	0.999807	0.996123
			34.8052	0.990818	1.01436	1.00511	0.997322	0.995679
			34.8303	0.991996	1.01284	1.0041	0.997643	0.994323
			34.8555	0.99138	1.01371	1.00483	0.995465	0.994403
			34.8806	0.991209	1.01464	1.0036	0.998821	0.996059
			34.9057	0.991925	1.014	1.00583	0.995742	0.992988
			34.9309	0.99274	1.0149	1.00273	1.00048	0.99487
			34.956	0.992716	1.01519	1.00588	0.995292	0.993522
			34.9811	0.99281	1.01536	1.00104	1.00064	0.99614
			35.0063	0.993434	1.01408	1.00413	0.995272	0.993046
			35.0314	0.99207	1.01625	0.993867	0.999248	0.997992
			35.0566	0.99471	1.01548	1.00616	0.995639	0.995641
			35.0817	0.99311	1.01646	0.996475	0.998998	0.996886
			35.1068	0.992583	1.01566	1.00736	0.996687	0.993523
			35.132	0.99363	1.01592	0.998578	0.99136	0.996731
			35.1571	0.99445	1.0117	1.00749	0.994881	0.992498
			35.1822	0.992087	1.01591	0.996289	0.981674	0.996118
			35.2074	0.994652	1.0137	1.0062	0.99279	0.994101
			35.2325	0.993093	1.01719	0.996275	0.990836	0.998925
			35.2576	0.993646	1.01618	1.00868	0.993184	0.996013
			35.2828	0.991625	1.01772	0.995567	0.995615	0.998015
			35.3079	0.995692	1.01126	1.00721	0.993846	0.993429
			35.333	0.99349	1.01694	1.00263	0.998054	0.997194
			35.3582	0.99644	1.01534	1.00654	0.99433	0.995813
			35.3833	0.993083	1.01643	1.00477	0.994082	0.997883
			35.4084	0.996462	1.01369	1.00545	0.994021	0.994898
			35.4336	0.993977	1.01742	1.00194	0.977376	0.999424
			35.4587	0.995119	1.01347	1.0052	0.98979	0.996287
			35.4838	0.993852	1.01768	0.995027	0.998721	0.997983
			35.509	0.996994	1.0142	1.00185	0.99664	0.99623
			35.5341	0.99271	1.01709	0.997854	0.998698	0.996782
			35.5592	0.996569	1.01388	1.00337	0.996852	0.995887
			35.5844	0.992981	1.01587	0.995746	1.00082	0.997505
			35.6095	0.99798	1.01429	1.00203	0.997238	0.996698
			35.6346	0.993489	1.01678	0.994091	0.993842	0.997961
			35.6598	0.998465	1.01471	1.00133	0.99497	0.996832
			35.6849	0.993379	1.01633	1.00394	0.996203	0.997265
			35.71	0.997775	1.01504	1.00346	0.995923	0.998116
			35.7352	0.993859	1.01715	1.00168	0.997273	0.998308
			35.7603	0.996677	1.01301	1.00458	0.995233	0.997439
			35.7854	0.993648	1.01578	0.998255	0.999805	0.999084
			35.8106	0.997779	1.0155	1.00077	0.996468	0.998067
			35.8357	0.99254	1.01706	1.00284	1.00174	0.998579
			35.8608	0.995639	1.01643	1.0033	0.998222	0.998913
			35.886	0.993598	1.01754	0.99774	0.996622	0.999217
			35.9111	0.996952	1.01854	1.00007	0.994977	0.999157
			35.9362	0.99354	1.01772	1.00567	0.994143	0.998953
			35.9614	0.994549	1.01397	1.00362	0.994931	0.99865
			35.9865	0.993853	1.01492	1.00287	0.996465	0.998885
			36.0116	0.994396	1.01614	1.00354	0.996782	0.998397
			36.0368	0.992987	1.01714	0.99869	1.00086	0.997741
			36.0619	0.991039	1.01587	0.998321	1.00067	0.998471
			36.087	0.991432	1.01484	1.00261	0.99731	0.996918
			36.1122	0.992443	1.012	1.00269	0.996758	0.996948
			36.1373	0.990692	1.01329	1.00317	0.994634	0.999468
			36.1624	0.991615	1.01451	1.0027	0.996576	0.996695
			36.1876	0.990928	1.01482	1.00347	0.996432	0.996717
			36.2127	0.990857	1.01512	1.00395	0.997333	0.997249
			36.2378	0.991502	1.0139	1.00437	1.00039	0.996615
			36.263	0.989547	1.01421	1.00428	1.00016	0.995712
			36.2881	0.989643	1.01447	1.00252	1.00007	0.995331
			36.3132	0.98942	1.01491	1.00292	1.0004	0.998336
			36.3384	0.990918	1.01542	1.00274	0.998927	0.99805
			36.3635	0.989796	1.01341	1.00305	0.999764	0.995697
			36.3886	0.990368	1.01188	0.999848	0.999275	0.99697
			36.4138	0.98827	1.01234	0.999554	0.998432	0.994635
			36.4389	0.989123	1.0117	1.00479	1.00025	0.994573
			36.464	0.989386	1.01236	1.00462	0.997172	0.994678
			36.4892	0.989428	1.01169	1.00368	1.00062	0.996027
			36.5143	0.98919	1.01264	1.00377	0.998302	0.994911
			36.5394	0.9899	1.01203	1.00459	0.997957	0.993687
			36.5646	0.987919	1.01563	1.00595	0.994551	0.991832
			36.5897	0.988151	1.01496	1.00496	0.999942	0.994809
			36.6148	0.98719	1.0148	1.00488	1.0021	0.995505
			36.64	0.988086	1.01534	1.00423	0.999213	0.996501
			36.6651	0.990084	1.0105	1.00046	1.0017	0.994199
			36.6902	0.9864	1.01292	1.00615	1.00093	0.995805
			36.7154	0.990133	1.012	1.00346	1.00147	0.994931
			36.7405	0.987919	1.01375	1.00506	1.00218	0.994662
			36.7656	0.988853	1.0134	1.00527	0.996554	0.995156
			36.7908	0.987454	1.01368	1.00523	1.00025	0.993925
			36.8159	0.990945	1.01403	1.00337	0.999277	0.997262
			36.841	0.986773	1.01637	1.0063	1.00133	0.993938
			36.8662	0.990748	1.0141	0.99755	0.999601	0.996307
			36.8913	0.987547	1.01067	1.00797	0.999963	0.994822
			36.9164	0.990742	1.01022	0.996388	1.00439	0.989137
			36.9416	0.988514	1.01495	1.00632	1.00117	0.99321
			36.9667	0.991261	1.01089	0.997932	0.999071	0.995844
			36.9918	0.988236	1.01238	1.00557	1.00116	0.993426
			37.017	0.990683	1.0125	1.00527	0.997618	0.99516
			37.0421	0.987582	1.01283	1.00831	0.998507	0.995874
			37.0672	0.98995	1.01368	1.00591	1.00218	0.993968
			37.0924	0.987224	1.01469	1.00903	0.998952	0.992721
			37.1175	0.988547	1.01485	1.00559	0.992421	0.994134
			37.1426	0.990319	1.01747	1.00779	0.998299	0.995041
			37.1678	0.992042	1.01248	0.998507	0.999297	0.987672
			37.1929	0.98623	1.01655	1.00708	0.998728	0.993428
			37.218	0.989715	1.01515	0.997359	1.001	0.986178
			37.2432	0.986716	1.01742	1.0079	0.999675	0.993111
			37.2683	0.990185	1.01278	1.00521	1.00181	0.992909
			37.2934	0.985476	1.01447	1.01022	0.998603	0.99482
			37.3186	0.990974	1.01205	0.998918	1.00015	0.991607
			37.3437	0.98743	1.0185	1.00933	0.998152	0.996616
			37.3688	0.991494	1.01515	1.00753	0.99942	0.997773
			37.394	0.986338	1.01522	1.01158	0.996187	0.998358
			37.4191	0.99131	1.01472	1.00878	1.00024	0.993666
			37.4442	0.989874	1.01922	1.00932	0.997038	0.995543
			37.4694	0.991328	1.01552	1.00328	0.997639	0.996935
			37.4945	0.988005	1.01427	1.00812	0.997819	0.996529
			37.5196	0.990912	1.01413	0.999754	0.997419	1.00162
			37.5448	0.990837	1.01684	1.00585	0.996865	1.00039
			37.5699	0.991781	1.0159	1.00245	0.9953	0.995885
			37.595	0.991113	1.01945	1.00657	0.995722	0.998893
			37.6202	0.991174	1.01691	1.00338	0.997775	1.00119
			37.6453	0.990647	1.01922	1.00729	0.995774	1.0009
			37.6704	0.9913	1.01872	1.00288	0.997969	1.00103
			37.6956	0.989819	1.01958	1.00681	0.995724	1.00195
			37.7207	0.989731	1.01928	1.00527	0.998089	0.996799
			37.7458	0.989599	1.01774	1.00671	0.997197	0.998926
			37.771	0.990791	1.01629	1.00836	0.997568	1.00202
			37.7961	0.990626	1.01571	1.00916	0.996091	1.00169
			37.8212	0.990669	1.01652	1.01001	0.995916	1.00182
			37.8464	0.990231	1.01775	1.00978	0.996018	1.00162
			37.8715	0.990169	1.01767	1.00915	0.995746	1.0025
			37.8966	0.990635	1.0192	1.00861	0.994766	1.00375
			37.9218	0.990122	1.02026	1.00899	0.994994	1.00245
			37.9469	0.990423	1.01878	1.00996	0.994361	1.00074
			37.972	0.990242	1.01899	1.01059	0.992903	1.0017
			37.9972	0.989452	1.02073	1.01081	0.994255	1.00303
			38.0223	0.989942	1.02	1.01036	0.994087	1.00027
			38.0474	0.990132	1.01778	1.00899	0.995306	0.997545
			38.0726	0.991019	1.01818	1.01019	0.993922	1.00371
			38.0977	0.990418	1.01772	1.00994	0.997178	1.00457
			38.1228	0.990629	1.01715	1.0087	0.993859	1.00695
			38.148	0.990747	1.01711	1.00968	0.995948	1.00172
			38.1731	0.990475	1.0181	1.00949	0.995035	1.00524
			38.1982	0.989881	1.01795	1.01133	0.997449	1.0022
			38.2234	0.99015	1.01819	1.00909	0.9934	1.00464
			38.2485	0.988613	1.01835	1.00559	0.996348	0.999229
			38.2736	0.990004	1.01783	1.00997	0.992235	1.00338
			38.2988	0.987965	1.01944	1.01096	0.996123	1.00226
			38.3239	0.989026	1.01889	1.00999	0.991947	1.00379
			38.349	0.986461	1.01731	1.00983	0.99729	0.998109
			38.3742	0.988861	1.01848	1.00745	0.992862	1.00394
			38.3993	0.987858	1.0191	1.00911	0.997546	1.00156
			38.4244	0.990996	1.02241	1.00803	0.994011	1.00807
			38.4496	0.987465	1.01909	1.01088	0.996621	0.999308
			38.4747	0.989963	1.01841	1.0093	0.994275	1.00359
			38.4998	0.987295	1.01781	1.00454	0.998622	0.999041
			38.525	0.989201	1.01895	1.00893	0.992886	1.00605
			38.5501	0.987192	1.01955	1.01094	0.997391	1.00135
			38.5752	0.989816	1.01781	1.00682	0.995216	1.00653
			38.6004	0.986426	1.0189	1.01057	0.998211	1.00044
			38.6255	0.989226	1.0183	1.00806	0.994082	1.00523
			38.6506	0.986879	1.01891	1.01105	0.998473	1.00033
			38.6758	0.991406	1.02124	1.00937	0.995587	1.00398
			38.7009	0.98897	1.01912	1.01107	0.998155	1.00195
			38.726	0.991029	1.02184	1.00865	0.996044	1.00459
			38.7512	0.98723	1.01875	1.01139	0.996692	0.995868
			38.7763	0.99063	1.02412	1.01032	0.995712	1.00177
			38.8014	0.988019	1.01668	1.00441	0.999583	1.00009
			38.8266	0.989605	1.02137	1.00903	0.996317	1.00295
			38.8517	0.987259	1.01889	1.01027	1.00296	0.994565
			38.8768	0.987839	1.02474	1.00998	0.99648	1.00165
			38.902	0.988497	1.01673	1.01115	1.00049	1.00018
			38.9271	0.988707	1.02139	1.01092	0.997315	1.00255
			38.9522	0.988626	1.015	1.01169	1.0011	1.00015
			38.9774	0.98724	1.02036	1.01115	0.997864	1.00336
			39.0025	0.988562	1.01649	1.01347	1.00201	1.00053
			39.0276	0.987254	1.02124	1.01294	0.99921	1.00225
			39.0528	0.987422	1.01774	1.00531	0.99624	1.00054
			39.0779	0.987875	1.02009	1.00995	0.997201	1.00178
			39.103	0.98876	1.01699	1.00747	1.00185	0.999928
			39.1282	0.988481	1.02118	1.01043	0.998543	1.00131
			39.1533	0.987048	1.01888	1.01432	1.00316	0.9971
			39.1784	0.987451	1.02012	1.01296	1.00057	1.00119
			39.2036	0.987952	1.01885	1.01355	0.993789	0.999212
			39.2287	0.987496	1.02193	1.01452	0.995977	1.00149
			39.2538	0.987947	1.01988	1.01417	0.999736	1.00036
			39.279	0.986111	1.02018	1.01444	0.998596	1.00052
			39.3041	0.986483	1.01946	1.01026	0.996244	1.00033
			39.3292	0.989506	1.01848	1.01234	0.997561	0.999516
			39.3544	0.989878	1.01764	1.015	0.996048	1.00115
			39.3795	0.990098	1.01995	1.01531	0.99741	1.00088
			39.4046	0.989337	1.02001	1.01466	0.995237	1.00122
			39.4298	0.989844	1.01795	1.01238	0.997168	1.00087
			39.4549	0.988926	1.01896	1.01148	0.991698	1.0025
			39.4801	0.989062	1.02109	1.01276	0.994376	1.00188
			39.5052	0.989253	1.01975	1.01063	0.997032	1.00133
			39.5303	0.989804	1.01879	1.01187	0.996674	1.00096
			39.5555	0.98863	1.01884	1.0107	0.996418	1.00083
			39.5806	0.987581	1.02071	1.01069	0.996827	1.00076
			39.6057	0.988805	1.02077	1.01098	0.996881	1.00046
			39.6309	0.988667	1.01898	1.01001	0.996049	0.999933
			39.656	0.988987	1.02055	1.01435	0.996239	0.999926
			39.6811	0.988669	1.01976	1.01408	0.995218	1.00065
			39.7063	0.989079	1.02114	1.01591	0.996349	1.00057
			39.7314	0.989256	1.01864	1.01517	0.995466	1.00177
			39.7565	0.989778	1.01786	1.01353	0.997719	0.999377
			39.7817	0.988666	1.01992	1.01009	0.995351	0.998462
			39.8068	0.989523	1.02182	1.01563	0.998216	1.00152
			39.8319	0.988836	1.01919	1.01528	0.995384	1.0017
			39.8571	0.98859	1.01801	1.01391	0.997703	1.0019
			39.8822	0.988397	1.02105	1.01043	0.992547	0.999883
			39.9073	0.988883	1.0224	1.01606	0.996692	1.00129
			39.9325	0.988659	1.02122	1.0138	0.994769	1.00262
			39.9576	0.988847	1.0221	1.01594	0.997007	1.00183
			39.9827	0.989066	1.01958	1.01468	0.995348	1.0022
			40.0079	0.989182	1.01845	1.0165	0.996339	1.0025
			40.033	0.987728	1.01835	1.01434	0.994276	1.00049
			40.0581	0.988688	1.01954	1.01816	0.995393	1.0009
			40.0833	0.988807	1.01822	1.01553	0.992834	1.0039
			40.1084	0.988995	1.01871	1.01841	0.996223	1.00435
			40.1335	0.990984	1.01907	1.00843	0.991601	0.999344
			40.1587	0.988841	1.0179	1.01657	0.993592	1.00006
			40.1838	0.987947	1.01873	1.01504	0.99148	1.00238
			40.2089	0.990358	1.01243	1.01614	0.992102	1.00107
			40.2341	0.989051	1.01951	1.01312	0.990181	1.00395
			40.2592	0.991029	1.01598	1.01618	0.991189	1.00388
			40.2843	0.987068	1.02	1.0155	0.991907	1.00008
			40.3095	0.990087	1.01674	1.01569	0.993065	1.00296
			40.3346	0.98697	1.01905	1.00813	0.990964	1.00265
			40.3597	0.989631	1.01473	1.01878	0.990721	1.00335
			40.3849	0.989273	1.01725	1.00725	0.991625	1.0018
			40.41	0.990383	1.01479	1.01711	0.991783	1.002
			40.4351	0.988735	1.01776	1.01393	0.993085	0.998965
			40.4603	0.990572	1.01105	1.01954	0.991791	1.00171
			40.4854	0.989901	1.01761	1.01578	0.992799	1.00415
			40.5105	0.989126	1.01685	1.01845	0.992171	1.00389
			40.5357	0.989599	1.02149	1.01565	0.991378	1.00409
			40.5608	0.989752	1.01573	1.01737	0.992305	1.0031
			40.5859	0.987896	1.01996	1.01694	0.989494	1.00339
			40.6111	0.99037	1.01337	1.02017	0.990763	1.00245
			40.6362	0.990016	1.01687	1.00854	0.995699	1.00029
			40.6613	0.989232	1.01543	1.01679	0.992977	1.00292
			40.6865	0.990116	1.01648	1.01792	0.995548	1.00555
			40.7116	0.988621	1.01638	1.01917	0.992754	1.00501
			40.7367	0.990331	1.01735	1.01778	0.995859	1.00473
			40.7619	0.99106	1.01593	1.01959	0.993714	1.00543
			40.787	0.990467	1.01724	1.0182	0.9922	1.00374
			40.8121	0.990846	1.0192	1.02042	0.99189	1.00462
			40.8373	0.99111	1.0174	1.01997	0.993956	1.0042
			40.8624	0.990228	1.01984	1.02138	0.994349	1.00546
			40.8875	0.989071	1.0189	1.02161	0.993011	1.00523
			40.9127	0.991113	1.01746	1.0216	0.992528	1.00531
			40.9378	0.990722	1.01707	1.02209	0.993021	1.00526
			40.9629	0.990372	1.01957	1.0224	0.992709	1.00543
			40.9881	0.99033	1.01934	1.01675	0.992527	1.00555
			41.0132	0.990743	1.01792	1.01788	0.99287	1.00572
			41.0383	0.991081	1.018	1.01721	0.994742	1.00589
			41.0635	0.990692	1.01933	1.01936	0.996102	1.00538
			41.0886	0.990528	1.01933	1.01853	0.993608	1.00498
			41.1137	0.990573	1.02184	1.01946	0.994114	1.00632
			41.1389	0.990668	1.02028	1.0236	0.994463	1.00603
			41.164	0.990165	1.02024	1.02302	0.994488	1.00466
			41.1891	0.990505	1.02003	1.0178	0.99738	1.00655
			41.2143	0.991236	1.02081	1.01943	0.995615	1.00611
			41.2394	0.990891	1.02115	1.02011	0.992526	1.00578
			41.2645	0.990846	1.02062	1.0191	0.993107	1.00526
			41.2897	0.991638	1.02094	1.0199	0.994148	1.00443
			41.3148	0.991771	1.01954	1.01865	0.993647	1.00644
			41.3399	0.990865	1.02006	1.02223	0.993923	1.00581
			41.3651	0.990349	1.01995	1.0239	0.994159	1.00606
			41.3902	0.99123	1.01956	1.0209	0.994235	1.00443
			41.4153	0.990728	1.02251	1.01934	0.994951	1.00663
			41.4405	0.992784	1.02229	1.02053	0.995677	1.00497
			41.4656	0.990471	1.02191	1.01907	0.99639	1.00336
			41.4907	0.990965	1.02165	1.0231	0.996324	1.00296
			41.5159	0.991172	1.01914	1.02488	0.995872	1.00635
			41.541	0.990866	1.01915	1.02456	0.996378	1.00329
			41.5661	0.992496	1.02165	1.02493	0.994874	1.00661
			41.5913	0.992339	1.02378	1.02534	0.996379	1.00472
			41.6164	0.992632	1.01948	1.02442	0.99553	1.00586
			41.6415	0.990045	1.01869	1.02516	0.997566	1.00257
			41.6667	0.990416	1.02355	1.02644	0.992893	1.00608
			41.6918	0.991505	1.02506	1.02773	0.997027	1.0045
			41.7169	0.99224	1.01972	1.02674	0.99628	1.002
			41.7421	0.988813	1.02191	1.02597	0.998873	1.00428
			41.7672	0.990906	1.02059	1.02119	0.99503	1.00541
			41.7923	0.989612	1.02542	1.02687	0.998755	1.00532
			41.8175	0.99201	1.01997	1.01922	0.994422	1.00514
			41.8426	0.988347	1.0256	1.02728	0.999979	1.00556
			41.8677	0.990037	1.02029	1.02185	0.9933	1.00217
			41.8929	0.987643	1.02259	1.03043	0.998605	1.0041
			41.918	0.989276	1.02001	1.02838	0.992083	1.00069
			41.9431	0.987798	1.02199	1.0309	0.997628	1.00206
			41.9683	0.990846	1.01906	1.0194	0.991634	1.00528
			41.9934	0.988833	1.02489	1.0285	0.999026	1.00421
			42.0185	0.990444	1.0177	1.0283	0.990329	1.00558
			42.0437	0.988106	1.02018	1.02963	0.998114	1.00425
			42.0688	0.991228	1.0183	1.02459	0.991986	1.00459
			42.0939	0.98827	1.01914	1.02922	0.997246	1.00409
			42.1191	0.991448	1.01928	1.0206	0.989516	1.00158
			42.1442	0.987591	1.02331	1.03094	0.994076	1.00616
			42.1693	0.989518	1.02061	1.02999	0.991652	1.00153
			42.1945	0.98789	1.02054	1.03216	0.993306	1.00424
			42.2196	0.989927	1.01946	1.02928	0.991663	0.998149
			42.2447	0.987079	1.02394	1.0307	0.995674	1.00411
			42.2699	0.988513	1.02008	1.0283	0.990004	1.00587
			42.295	0.989509	1.02286	1.03078	0.993693	1.00668
			42.3201	0.989177	1.02143	1.02887	0.99092	1.0032
			42.3453	0.987094	1.02641	1.0325	0.993733	1.00618
			42.3704	0.988626	1.02296	1.02827	0.988731	1.00651
			42.3955	0.986861	1.02722	1.03243	0.994411	1.00774
			42.4207	0.989205	1.02335	1.03003	0.987424	1.00798
			42.4458	0.986897	1.02281	1.03287	0.993426	1.00758
			42.4709	0.988045	1.02161	1.03067	0.991355	1.0008
			42.4961	0.987343	1.02186	1.03053	0.995317	1.00539
			42.5212	0.988313	1.02137	1.0302	0.992646	1.00706
			42.5463	0.988482	1.02237	1.0327	0.993085	1.00939
			42.5715	0.98858	1.02281	1.03161	0.988465	1.0057
			42.5966	0.98768	1.02279	1.03284	0.99188	1.0092
			42.6217	0.98775	1.02237	1.03043	0.989435	1.00728
			42.6469	0.987743	1.02507	1.03211	0.991445	1.01066
			42.672	0.988081	1.02548	1.03223	0.988937	1.0102
			42.6971	0.988306	1.02393	1.03304	0.990275	1.0116
			42.7223	0.987921	1.02486	1.03141	0.989866	1.00457
			42.7474	0.987247	1.02551	1.03354	0.991136	1.0085
			42.7725	0.989318	1.02395	1.02699	0.986981	1.00194
			42.7977	0.988815	1.02352	1.03036	0.989618	1.00813
			42.8228	0.988519	1.02406	1.03483	0.989807	1.01069
			42.8479	0.988241	1.02385	1.03436	0.988921	1.01143
			42.8731	0.9869	1.02372	1.03405	0.98858	1.0103
			42.8982	0.987542	1.02525	1.03444	0.989564	1.01032
			42.9233	0.987312	1.02602	1.03462	0.991399	1.01439
			42.9485	0.987023	1.02558	1.03393	0.989512	1.01371
			42.9736	0.987142	1.02594	1.03228	0.990585	1.01526
			42.9987	0.98766	1.02498	1.02969	0.986959	1.01574
			43.0239	0.988392	1.0238	1.03533	0.989408	1.01702
			43.049	0.987962	1.02614	1.03551	0.987565	1.01474
			43.0741	0.988508	1.02696	1.03625	0.990081	1.01645
			43.0993	0.987955	1.02532	1.03441	0.989417	1.01486
			43.1244	0.989287	1.02526	1.03621	0.9894	1.01623
			43.1495	0.988056	1.02634	1.03619	0.98707	1.01394
			43.1747	0.987514	1.02569	1.03597	0.990182	1.01785
			43.1998	0.988328	1.0266	1.03539	0.990416	1.02096
			43.2249	0.98814	1.02538	1.0343	0.990544	1.01989
			43.2501	0.986296	1.02674	1.03212	0.987298	1.01837
			43.2752	0.987296	1.02704	1.03742	0.990963	1.01827
			43.3003	0.987862	1.0277	1.03669	0.987277	1.01897
			43.3255	0.988309	1.02938	1.03663	0.989453	1.01831
			43.3506	0.987463	1.02878	1.03219	0.988368	1.01592
			43.3757	0.988366	1.02912	1.0379	0.99115	1.01794
			43.4009	0.989733	1.02894	1.03676	0.988797	1.01612
			43.426	0.988644	1.03079	1.03723	0.989575	1.01956
			43.4511	0.987948	1.02844	1.03882	0.991526	1.01703
			43.4763	0.98734	1.03054	1.0391	0.990583	1.02119
			43.5014	0.988903	1.02873	1.04101	0.990561	1.01886
			43.5265	0.98587	1.03104	1.03694	0.990431	1.02033
			43.5517	0.987372	1.03192	1.0333	0.988756	1.01868
			43.5768	0.988537	1.03009	1.0367	0.990439	1.02086
			43.6019	0.986996	1.03159	1.04029	0.991508	1.01862
			43.6271	0.98852	1.02916	1.03867	0.99127	1.0203
			43.6522	0.987676	1.03063	1.04103	0.989763	1.02008
			43.6773	0.989486	1.02739	1.03672	0.990824	1.02149
			43.7025	0.988694	1.03079	1.0344	0.985543	1.01625
			43.7276	0.989105	1.02971	1.03771	0.988394	1.01953
			43.7527	0.989213	1.03073	1.03518	0.990929	1.01669
			43.7779	0.988868	1.03153	1.0382	0.990661	1.01834
			43.803	0.988225	1.02861	1.04311	0.991364	1.01683
			43.8281	0.992393	1.02842	1.0372	0.990812	1.02086
			43.8533	0.988248	1.03003	1.04336	0.990673	1.0145
			43.8784	0.993254	1.03215	1.03797	0.991355	1.0207
			43.9036	0.989181	1.03111	1.04213	0.992166	1.0196
			43.9287	0.991042	1.0316	1.0397	0.991589	1.02076
			43.9538	0.987824	1.03272	1.04295	0.990963	1.02006
			43.979	0.991091	1.03149	1.03829	0.990536	1.02092
			44.0041	0.98908	1.03067	1.03799	0.989241	1.01943
			44.0292	0.989813	1.02782	1.03905	0.990399	1.02328
			44.0544	0.988221	1.03016	1.04261	0.990733	1.01887
			44.0795	0.989081	1.03138	1.04129	0.990381	1.02128
			44.1046	0.987632	1.02941	1.04638	0.993359	1.01621
			44.1298	0.990973	1.02706	1.04044	0.99163	1.0215
			44.1549	0.988778	1.02983	1.03658	0.992365	1.01877
			44.18	0.99144	1.03236	1.0388	0.989803	1.02156
			44.2052	0.98911	1.03212	1.04656	0.994327	1.01967
			44.2303	0.989606	1.03132	1.04333	0.99077	1.02144
			44.2554	0.989482	1.03054	1.04034	0.99272	1.01716
			44.2806	0.991634	1.02905	1.041	0.991543	1.02028
			44.3057	0.990126	1.02906	1.0394	0.992123	1.02097
			44.3308	0.991139	1.02996	1.04055	0.991557	1.02145
			44.356	0.991835	1.02966	1.04495	0.991639	1.02051
			44.3811	0.991885	1.03059	1.04493	0.99169	1.02172
			44.4062	0.992409	1.03063	1.04443	0.990962	1.02358
			44.4314	0.99232	1.02837	1.04515	0.989823	1.02281
			44.4565	0.992374	1.02851	1.04057	0.991255	1.02357
			44.4816	0.991634	1.03005	1.04073	0.990892	1.02483
			44.5068	0.991754	1.03065	1.04275	0.988709	1.02559
			44.5319	0.991603	1.02906	1.04191	0.989962	1.02442
			44.557	0.991154	1.02851	1.04332	0.989611	1.02623
			44.5822	0.988896	1.02938	1.04265	0.989539	1.02095
			44.6073	0.9914	1.02975	1.04477	0.990015	1.02337
			44.6324	0.990777	1.02881	1.043	0.991282	1.02417
			44.6576	0.992295	1.02855	1.04711	0.987773	1.02379
			44.6827	0.989783	1.02847	1.0481	0.988266	1.02005
			44.7078	0.992024	1.02858	1.04792	0.987814	1.0225
			44.733	0.991101	1.02983	1.04695	0.99121	1.01937
			44.7581	0.991949	1.03091	1.04529	0.989717	1.02291
			44.7832	0.989362	1.02842	1.044	0.98892	1.02192
			44.8084	0.992267	1.03127	1.05036	0.98804	1.02414
			44.8335	0.992612	1.02832	1.04719	0.989676	1.02452
			44.8586	0.994148	1.02915	1.04721	0.989271	1.02561
			44.8838	0.991117	1.0281	1.04197	0.989505	1.0228
			44.9089	0.992804	1.03159	1.04867	0.989933	1.02562
			44.934	0.988276	1.02694	1.04441	0.989831	1.02363
			44.9592	0.991678	1.02843	1.05091	0.991925	1.02263
			44.9843	0.989771	1.02691	1.04306	0.990696	1.02433
			45.0094	0.992917	1.03048	1.05194	0.990891	1.02342
			45.0346	0.990868	1.02854	1.04862	0.988883	1.02408
			45.0597	0.993743	1.03346	1.053	0.991239	1.02557
			45.0848	0.99164	1.02766	1.04789	0.989059	1.02367
			45.11	0.993625	1.02987	1.05357	0.990479	1.02421
			45.1351	0.991888	1.02707	1.04337	0.990243	1.02388
			45.1602	0.992279	1.03375	1.05406	0.99115	1.02621
			45.1854	0.99018	1.02832	1.0418	0.986622	1.02207
			45.2105	0.993348	1.03338	1.05551	0.988168	1.0242
			45.2356	0.99138	1.02716	1.04305	0.985711	1.02018
			45.2608	0.991865	1.03541	1.05545	0.989644	1.02289
			45.2859	0.991048	1.02913	1.04908	0.988533	1.01874
			45.311	0.993947	1.03152	1.05654	0.991467	1.02432
			45.3362	0.991619	1.02877	1.05038	0.987917	1.02367
			45.3613	0.992414	1.03064	1.05657	0.990221	1.02485
			45.3864	0.991174	1.02914	1.04859	0.988011	1.03157
			45.4116	0.991979	1.03429	1.05771	0.990489	1.02756
			45.4367	0.991347	1.03069	1.0434	0.986164	1.03841
			45.4618	0.991749	1.03255	1.05673	0.990207	1.03073
			45.487	0.991449	1.0317	1.05018	0.993582	1.0159
			45.5121	0.990506	1.03062	1.05754	0.991944	1.02465
			45.5372	0.991385	1.02895	1.05269	0.985625	1.03277
			45.5624	0.991743	1.03107	1.05722	0.989207	1.03141
			45.5875	0.991656	1.03193	1.05164	0.983217	1.0474
			45.6126	0.991325	1.03015	1.05679	0.988651	1.03614
			45.6378	0.990553	1.03087	1.05212	0.985842	1.02474
			45.6629	0.989192	1.03182	1.05865	0.989646	1.02757
			45.688	0.99132	1.03162	1.04689	0.98527	1.04058
			45.7132	0.99054	1.03508	1.05534	0.988765	1.0349
			45.7383	0.990849	1.0338	1.04949	0.984355	1.04334
			45.7634	0.989918	1.0321	1.0546	0.987709	1.03535
			45.7886	0.990537	1.03299	1.04942	0.986456	1.04351
			45.8137	0.988249	1.03264	1.05548	0.989054	1.03569
			45.8388	0.989178	1.03251	1.05526	0.981338	1.04127
			45.864	0.989244	1.03282	1.05792	0.98574	1.03466
			45.8891	0.990414	1.03346	1.05679	0.984317	1.04309
			45.9142	0.989262	1.03288	1.05776	0.987112	1.03624
			45.9394	0.990091	1.03321	1.04979	0.985155	1.04195
			45.9645	0.989967	1.03442	1.05273	0.988768	1.03618
			45.9896	0.990267	1.03466	1.05593	0.986024	1.03297
			46.0148	0.99028	1.03392	1.05684	0.986961	1.03364
			46.0399	0.990674	1.03382	1.05393	0.984022	1.03406
			46.065	0.98886	1.03299	1.05488	0.984459	1.03296
			46.0902	0.989401	1.0329	1.0528	0.987145	1.03538
			46.1153	0.989311	1.03361	1.05421	0.988422	1.03363
			46.1404	0.988995	1.03438	1.05719	0.987122	1.03682
			46.1656	0.98828	1.03366	1.05685	0.987297	1.03674
			46.1907	0.988638	1.03416	1.05748	0.989407	1.03184
			46.2158	0.988434	1.03433	1.05798	0.990164	1.03159
			46.241	0.987769	1.03372	1.05888	0.987323	1.03313
			46.2661	0.989138	1.03406	1.05917	0.985648	1.03276
			46.2912	0.987995	1.03337	1.05885	0.988597	1.0327
			46.3164	0.98875	1.03366	1.05786	0.988134	1.03178
			46.3415	0.98699	1.03343	1.05805	0.990078	1.03202
			46.3666	0.989949	1.03575	1.05707	0.988481	1.0358
			46.3918	0.987969	1.03369	1.05846	0.989312	1.03374
			46.4169	0.990013	1.03518	1.05817	0.987468	1.03587
			46.442	0.988383	1.03344	1.05842	0.990134	1.03504
			46.4672	0.990557	1.03471	1.05801	0.988106	1.03562
			46.4923	0.989557	1.03518	1.05665	0.99026	1.03584
			46.5174	0.989897	1.03634	1.05731	0.989001	1.03807
			46.5426	0.98899	1.03524	1.05628	0.989441	1.03808
			46.5677	0.990171	1.03562	1.05246	0.988479	1.03837
			46.5928	0.989424	1.03463	1.05825	0.990329	1.03768
			46.618	0.990332	1.0369	1.05906	0.98994	1.03529
			46.6431	0.988636	1.03537	1.0577	0.990793	1.03657
			46.6682	0.990186	1.03776	1.05238	0.986416	1.03731
			46.6934	0.989351	1.03275	1.05818	0.99242	1.03766
			46.7185	0.989483	1.03496	1.0607	0.988002	1.03767
			46.7436	0.987317	1.03419	1.05953	0.991844	1.03847
			46.7688	0.99025	1.03486	1.0593	0.988867	1.0349
			46.7939	0.989579	1.03376	1.0579	0.991481	1.03807
			46.819	0.98969	1.03722	1.05491	0.990105	1.03877
			46.8442	0.988343	1.03424	1.05891	0.992775	1.03999
			46.8693	0.989723	1.0368	1.05441	0.991325	1.0366
			46.8944	0.989762	1.03456	1.05904	0.992726	1.04032
			46.9196	0.99024	1.03657	1.05517	0.991578	1.03903
			46.9447	0.990069	1.03431	1.06014	0.992191	1.04188
			46.9698	0.989875	1.03631	1.05452	0.985869	1.03957
			46.995	0.990367	1.04062	1.0584	0.99087	1.04173
			47.0201	0.988708	1.03585	1.05686	0.987241	1.03803
			47.0452	0.98972	1.0355	1.06201	0.991627	1.04179
			47.0704	0.990451	1.0362	1.06305	0.990666	1.03905
			47.0955	0.991718	1.03597	1.06197	0.992645	1.04184
			47.1206	0.989693	1.03554	1.06205	0.989237	1.03714
			47.1458	0.990072	1.03998	1.06331	0.99256	1.04201
			47.1709	0.991015	1.03444	1.06303	0.984299	1.04016
			47.196	0.991505	1.04074	1.06291	0.989949	1.04415
			47.2212	0.990186	1.03524	1.06424	0.989081	1.0344
			47.2463	0.991601	1.03676	1.06254	0.990931	1.04389
			47.2714	0.990353	1.03702	1.05903	0.989494	1.0335
			47.2966	0.990648	1.04069	1.06309	0.992813	1.04161
			47.3217	0.989742	1.037	1.06682	0.989312	1.03555
			47.3468	0.991312	1.04031	1.06575	0.991641	1.04391
			47.372	0.98951	1.03654	1.0673	0.988197	1.03597
			47.3971	0.990463	1.03978	1.06723	0.991571	1.04251
			47.4222	0.989851	1.03734	1.06786	0.989071	1.03775
			47.4474	0.99028	1.03992	1.06688	0.991771	1.04376
			47.4725	0.990294	1.03693	1.06637	0.990856	1.0362
			47.4976	0.990749	1.03795	1.06622	0.991424	1.04416
			47.5228	0.991349	1.03777	1.06704	0.987396	1.04299
			47.5479	0.990499	1.03771	1.06776	0.990451	1.04679
			47.573	0.989555	1.03761	1.06271	0.985269	1.03923
			47.5982	0.991903	1.04089	1.06405	0.989657	1.04563
			47.6233	0.991638	1.04108	1.06708	0.98923	1.03949
			47.6484	0.991462	1.03943	1.06758	0.990144	1.04414
			47.6736	0.991804	1.03863	1.06765	0.990128	1.04316
			47.6987	0.992266	1.03902	1.06806	0.990358	1.04134
			47.7238	0.992087	1.03866	1.06509	0.99173	1.04507
			47.749	0.991804	1.03833	1.06538	0.990516	1.04356
			47.7741	0.992658	1.03982	1.06463	0.990253	1.04219
			47.7992	0.993096	1.03998	1.06264	0.989553	1.04198
			47.8244	0.993101	1.03925	1.06333	0.988153	1.04567
			47.8495	0.991901	1.042	1.06489	0.989528	1.04531
			47.8746	0.992179	1.04231	1.06371	0.990594	1.04553
			47.8998	0.992095	1.04178	1.06341	0.990338	1.04615
			47.9249	0.9912	1.04195	1.06813	0.990251	1.047
			47.95	0.991186	1.03944	1.06868	0.990082	1.04568
			47.9752	0.991415	1.03975	1.06877	0.99219	1.04761
			48.0003	0.991548	1.04126	1.06895	0.989341	1.04661
			48.0254	0.992253	1.04196	1.06625	0.988779	1.04741
			48.0506	0.992428	1.03919	1.06413	0.986834	1.04627
			48.0757	0.991817	1.03968	1.06855	0.990319	1.04886
			48.1008	0.99198	1.04121	1.06357	0.990155	1.04232
			48.126	0.992022	1.04351	1.06846	0.99262	1.04776
			48.1511	0.992996	1.04156	1.06767	0.988073	1.04814
			48.1762	0.991938	1.04039	1.06743	0.990004	1.04985
			48.2014	0.991954	1.03933	1.06319	0.9893	1.04362
			48.2265	0.992957	1.03994	1.067	0.98827	1.04665
			48.2516	0.993089	1.04156	1.06204	0.990155	1.04147
			48.2768	0.99261	1.03988	1.06745	0.989485	1.04858
			48.3019	0.991796	1.04145	1.06308	0.987187	1.04866
			48.327	0.992031	1.03936	1.06963	0.987644	1.04844
			48.3522	0.990172	1.04113	1.06341	0.987774	1.0456
			48.3773	0.995646	1.04027	1.0684	0.988515	1.04826
			48.4025	0.992765	1.04074	1.06711	0.988775	1.04813
			48.4276	0.992392	1.04406	1.0694	0.987721	1.04838
			48.4527	0.99286	1.04237	1.06687	0.988301	1.04965
			48.4779	0.993599	1.04436	1.06863	0.987899	1.04982
			48.503	0.990382	1.04356	1.06125	0.987644	1.04632
			48.5281	0.994275	1.04385	1.06947	0.987105	1.04888
			48.5533	0.991788	1.04158	1.06044	0.986315	1.0468
			48.5784	0.99591	1.04479	1.0695	0.987527	1.04899
			48.6035	0.993406	1.04182	1.06726	0.987833	1.04616
			48.6287	0.997422	1.04555	1.06976	0.987826	1.0492
			48.6538	0.993233	1.04393	1.06093	0.987923	1.05024
			48.6789	0.995517	1.04454	1.06951	0.988222	1.04919
			48.7041	0.993335	1.04385	1.06054	0.989714	1.04938
			48.7292	0.996256	1.04449	1.06905	0.988546	1.05095
			48.7543	0.99238	1.04336	1.06239	0.991486	1.05112
			48.7795	0.99514	1.04556	1.06963	0.988917	1.05054
			48.8046	0.992983	1.04369	1.06836	0.987541	1.04851
			48.8297	0.997264	1.04183	1.06977	0.987885	1.05041
			48.8549	0.994278	1.04357	1.06145	0.992633	1.04872
			48.88	0.997689	1.04213	1.06869	0.989109	1.04971
			48.9051	0.995081	1.04402	1.06213	0.991789	1.05124
			48.9303	0.998006	1.04307	1.06869	0.990408	1.05123
			48.9554	0.9942	1.04389	1.07047	0.98652	1.04801
			48.9805	0.998315	1.04437	1.07197	0.988041	1.05073
			49.0057	0.994904	1.04403	1.07174	0.987266	1.04962
			49.0308	0.997936	1.04423	1.07101	0.988758	1.05147
			49.0559	0.996133	1.04548	1.06482	0.989512	1.05393
			49.0811	0.998891	1.04685	1.06904	0.990454	1.05271
			49.1062	0.997335	1.04647	1.06469	0.988597	1.05546
			49.1313	0.998234	1.04663	1.06973	0.989543	1.05441
			49.1565	0.995837	1.04557	1.06566	0.984881	1.05257
			49.1816	0.998094	1.04459	1.06947	0.988042	1.05321
			49.2067	0.996915	1.04498	1.0666	0.989348	1.0494
			49.2319	0.997738	1.04484	1.06894	0.989355	1.05144
			49.257	0.997967	1.04554	1.07256	0.993887	1.05248
			49.2821	0.998767	1.04601	1.07164	0.992993	1.05338
			49.3073	0.998988	1.04651	1.06746	0.989509	1.05538
			49.3324	0.999164	1.04551	1.06981	0.989466	1.05556
			49.3575	0.998241	1.04486	1.07495	0.992038	1.05432
			49.3827	0.99811	1.04726	1.07312	0.992913	1.05491
			49.4078	1.00025	1.0476	1.07186	0.991442	1.05669
			49.4329	1.00012	1.04603	1.07307	0.990552	1.05538
			49.4581	1.00115	1.04643	1.07109	0.98966	1.05641
			49.4832	1.00034	1.04614	1.06816	0.9915	1.05555
			49.5083	1.00202	1.0456	1.07076	0.992975	1.05779
			49.5335	1.00089	1.04667	1.06845	0.992391	1.05659
			49.5586	1.00134	1.04645	1.07091	0.991306	1.05362
			49.5837	1.00226	1.04727	1.06902	0.99119	1.05597
			49.6089	1.00296	1.04538	1.07289	0.993039	1.05943
			49.634	1.00246	1.0461	1.07406	0.990569	1.05583
			49.6591	1.00299	1.04731	1.07395	0.991575	1.05779
			49.6843	1.00158	1.04802	1.07499	0.990569	1.05513
			49.7094	1.00262	1.04744	1.0754	0.993434	1.05642
			49.7345	1.00451	1.04897	1.07472	0.992452	1.05457
			49.7597	1.00343	1.04907	1.07329	0.995263	1.05687
			49.7848	1.00365	1.04669	1.07144	0.991965	1.05458
			49.8099	1.0042	1.04692	1.07391	0.99589	1.05712
			49.8351	1.0051	1.04792	1.07449	0.989945	1.0565
			49.8602	1.00486	1.04982	1.07568	0.995034	1.05507
			49.8853	1.00843	1.04888	1.07623	0.993434	1.05699
			49.9105	1.00384	1.04734	1.07563	0.995766	1.05483
			49.9356	1.00728	1.04856	1.07718	0.990808	1.05335
			49.9607	1.00663	1.04683	1.07503	0.995479	1.05591
			49.9859	1.00971	1.04678	1.06996	0.991183	1.05223
			50.011	1.0068	1.04681	1.07733	0.996856	1.05571
			50.0361	1.01161	1.04761	1.06868	0.991126	1.05216
			50.0613	1.00655	1.04774	1.07607	0.995254	1.05538
			50.0864	1.01046	1.0494	1.07009	0.992245	1.0567
			50.1115	1.00796	1.04812	1.07432	0.995818	1.05764
			50.1367	1.01199	1.0463	1.07538	0.986051	1.05505
			50.1618	1.00763	1.05066	1.07894	0.992576	1.0549
			50.1869	1.0121	1.04832	1.07646	0.990043	1.054
			50.2121	1.00592	1.05149	1.07677	0.995391	1.05606
			50.2372	1.0114	1.04694	1.06907	0.990145	1.05371
			50.2623	1.00918	1.04705	1.07648	0.994907	1.05431
			50.2875	1.01418	1.04714	1.07616	0.991003	1.05514
			50.3126	1.00932	1.05127	1.0763	0.994839	1.05599
			50.3377	1.014	1.04799	1.07375	0.989852	1.05359
			50.3629	1.00817	1.04653	1.0771	0.996297	1.05466
			50.388	1.01448	1.04796	1.07551	0.988097	1.05449
			50.4131	1.01039	1.04726	1.07734	0.994058	1.05703
			50.4383	1.01604	1.04868	1.06975	0.992915	1.05425
			50.4634	1.01062	1.04665	1.07571	0.995358	1.05703
			50.4885	1.01483	1.0477	1.07059	0.981988	1.04934
			50.5137	1.01094	1.04692	1.07679	0.991464	1.05341
			50.5388	1.01575	1.04795	1.06888	0.987752	1.05848
			50.5639	1.01314	1.0499	1.07464	0.9949	1.05606
			50.5891	1.01595	1.04928	1.07091	0.9889	1.0552
			50.6142	1.01497	1.04795	1.0754	0.994145	1.05472
			50.6393	1.01856	1.04694	1.07396	0.98813	1.05464
			50.6645	1.0152	1.04661	1.07735	0.994048	1.05424
			50.6896	1.01786	1.04735	1.07386	0.990223	1.06068
			50.7147	1.01743	1.0477	1.07683	0.995272	1.05788
			50.7399	1.01842	1.04725	1.07226	0.994228	1.05864
			50.765	1.01845	1.04846	1.07274	0.994255	1.0589
			50.7901	1.01915	1.04914	1.07351	0.990141	1.05629
			50.8153	1.02017	1.04909	1.07423	0.991212	1.05646
			50.8404	1.02022	1.04919	1.07654	0.989435	1.05613
			50.8655	1.02027	1.04812	1.0768	0.990602	1.05555
			50.8907	1.02118	1.04731	1.07643	0.994311	1.05682
			50.9158	1.02153	1.04871	1.07634	0.993204	1.05725
			50.9409	1.02081	1.04969	1.07732	0.993314	1.05825
			50.9661	1.02203	1.05012	1.07702	0.992833	1.0593
			50.9912	1.02267	1.05114	1.07488	0.993867	1.05873
			51.0163	1.02361	1.04836	1.07265	0.991987	1.05886
			51.0415	1.02356	1.04684	1.07882	0.994731	1.05829
			51.0666	1.02419	1.04999	1.07611	0.99229	1.05473
			51.0917	1.02334	1.05087	1.07827	0.996054	1.05811
			51.1169	1.02443	1.0497	1.07777	0.992701	1.0555
			51.142	1.02557	1.05057	1.07602	0.994947	1.05853
			51.1671	1.02614	1.04848	1.07372	0.992859	1.05736
			51.1923	1.02593	1.04897	1.07863	0.994445	1.05828
			51.2174	1.02637	1.05089	1.0766	0.98982	1.05708
			51.2425	1.02562	1.04806	1.07693	0.996572	1.05899
			51.2677	1.02715	1.04999	1.07202	0.989823	1.05793
			51.2928	1.02828	1.04905	1.0784	0.996355	1.06109
			51.3179	1.02781	1.04949	1.07748	0.993432	1.06225
			51.3431	1.02793	1.04773	1.07697	0.996192	1.06112
			51.3682	1.02819	1.05023	1.07013	0.992646	1.05748
			51.3933	1.02989	1.04886	1.0759	0.995425	1.06167
			51.4185	1.0279	1.04955	1.0768	0.996018	1.05977
			51.4436	1.03009	1.04845	1.07686	0.998021	1.06121
			51.4687	1.02718	1.05128	1.07071	0.992903	1.0521
			51.4939	1.03021	1.04851	1.07869	0.996831	1.05995
			51.519	1.02883	1.05087	1.07151	0.995066	1.06091
			51.5441	1.03045	1.04858	1.07822	0.99869	1.06232
			51.5693	1.0296	1.05011	1.07428	0.994269	1.06066
			51.5944	1.03077	1.04896	1.07825	0.998064	1.06181
			51.6195	1.02944	1.05161	1.07952	0.994445	1.05744
			51.6447	1.03158	1.05104	1.07812	0.998969	1.06301
			51.6698	1.03163	1.05253	1.07281	0.994653	1.06094
			51.6949	1.0323	1.04776	1.07657	0.999788	1.06338
			51.7201	1.03107	1.04986	1.07267	0.994878	1.05425
			51.7452	1.03261	1.04709	1.07674	1.00016	1.0603
			51.7703	1.03079	1.05162	1.08023	0.994446	1.06065
			51.7955	1.03241	1.05206	1.07837	0.998728	1.06328
			51.8206	1.03337	1.05205	1.08075	0.996138	1.05098
			51.8457	1.03504	1.05226	1.0774	1.00116	1.06119
			51.8709	1.03384	1.05162	1.0768	0.998065	1.05228
			51.896	1.0351	1.05228	1.07671	1.00177	1.06061
			51.9211	1.03442	1.05287	1.07934	0.998491	1.06049
			51.9463	1.03524	1.05002	1.07553	1.00218	1.06331
			51.9714	1.03395	1.05105	1.08072	0.996949	1.05471
			51.9965	1.03613	1.04973	1.07665	1.00245	1.06154
			52.0217	1.0355	1.05103	1.07425	1.00238	1.05508
			52.0468	1.03595	1.04977	1.07528	1.00463	1.06142
			52.0719	1.03379	1.05179	1.07542	0.995903	1.05868
			52.0971	1.03716	1.05474	1.07702	1.00225	1.06251
			52.1222	1.03598	1.05354	1.07548	0.998886	1.05276
			52.1473	1.03674	1.05335	1.07574	1.00485	1.05935
			52.1725	1.03693	1.05274	1.07339	1.00181	1.05526
			52.1976	1.0397	1.05417	1.07476	1.00447	1.06222
			52.2227	1.03862	1.05331	1.07365	1.00369	1.05468
			52.2479	1.03618	1.05362	1.07534	1.00526	1.06003
			52.273	1.03692	1.05347	1.07526	1.00381	1.05702
			52.2981	1.03784	1.05457	1.07529	1.00531	1.0608
			52.3233	1.03762	1.0532	1.08049	1.00406	1.05392
			52.3484	1.03731	1.05099	1.0795	1.00625	1.06019
			52.3735	1.03893	1.05183	1.07542	1.00564	1.05972
			52.3987	1.03912	1.05425	1.07644	1.00758	1.06238
			52.4238	1.0394	1.05374	1.07989	1.00064	1.06125
			52.4489	1.0391	1.05157	1.08018	1.00331	1.06162
			52.4741	1.03914	1.05233	1.07602	1.00951	1.0623
			52.4992	1.04041	1.05493	1.07471	1.0087	1.06263
			52.5243	1.03976	1.05487	1.07629	1.01004	1.06319
			52.5495	1.04032	1.05337	1.07658	1.01043	1.05916
			52.5746	1.04053	1.05292	1.07562	1.01068	1.05839
			52.5997	1.04139	1.05398	1.07356	1.00951	1.05671
			52.6249	1.04057	1.05476	1.07795	1.01188	1.0634
			52.65	1.04125	1.0518	1.07966	1.00893	1.05723
			52.6751	1.0412	1.05317	1.07958	1.01222	1.06336
			52.7003	1.04169	1.05343	1.07994	1.01186	1.05946
			52.7254	1.04088	1.05434	1.07753	1.01508	1.06354
			52.7505	1.04168	1.05218	1.07672	1.01253	1.06246
			52.7757	1.04157	1.05344	1.07858	1.0154	1.06563
			52.8008	1.04119	1.05214	1.08007	1.01344	1.05895
			52.826	1.04161	1.05581	1.0802	1.01639	1.0639
			52.8511	1.04329	1.05338	1.08094	1.01345	1.05917
			52.8762	1.043	1.05569	1.08027	1.01511	1.06339
			52.9014	1.04266	1.05337	1.08111	1.01439	1.05759
			52.9265	1.04221	1.05548	1.08127	1.01585	1.0616
			52.9516	1.04462	1.05167	1.07944	1.00787	1.05663
			52.9768	1.04378	1.05666	1.08	1.01745	1.0649
			53.0019	1.04327	1.05312	1.07486	1.01594	1.05672
			53.027	1.04266	1.0604	1.082	1.01783	1.06125
			53.0522	1.04412	1.05308	1.07989	1.01415	1.06216
			53.0773	1.0442	1.05866	1.08276	1.01706	1.06251
			53.1024	1.04457	1.05458	1.08169	1.01453	1.06371
			53.1276	1.04367	1.05686	1.08158	1.01885	1.06371
			53.1527	1.04456	1.0546	1.08014	1.01733	1.05755
			53.1778	1.04301	1.05806	1.08319	1.01952	1.06169
			53.203	1.04449	1.05548	1.07419	1.01468	1.05716
			53.2281	1.04402	1.0581	1.08225	1.01937	1.06186
			53.2532	1.04399	1.05586	1.08145	1.01314	1.05902
			53.2784	1.04351	1.06401	1.0832	1.01913	1.06241
			53.3035	1.0455	1.05579	1.07171	1.016	1.06347
			53.3286	1.04735	1.05702	1.08155	1.01985	1.06344
			53.3538	1.04502	1.05431	1.07442	1.0167	1.05851
			53.3789	1.04597	1.05871	1.08113	1.01958	1.06185
			53.404	1.04431	1.05499	1.07194	1.0188	1.058
			53.4292	1.04787	1.0621	1.08145	1.02178	1.06234
			53.4543	1.04567	1.05666	1.07463	1.0185	1.05913
			53.4794	1.04705	1.05677	1.08186	1.0214	1.06231
			53.5046	1.04416	1.05515	1.08045	1.02028	1.06212
			53.5297	1.04785	1.06043	1.08267	1.02179	1.06285
			53.5548	1.04439	1.05709	1.07386	1.02052	1.06072
			53.58	1.04703	1.05744	1.08055	1.0224	1.06281
			53.6051	1.04524	1.05654	1.07628	1.022	1.05917
			53.6302	1.04678	1.05657	1.08033	1.02333	1.06169
			53.6554	1.04455	1.05572	1.07615	1.02349	1.05892
			53.6805	1.04558	1.05711	1.08001	1.02266	1.06183
			53.7056	1.04428	1.05633	1.07718	1.02082	1.06325
			53.7308	1.04765	1.05733	1.07956	1.02437	1.06397
			53.7559	1.04477	1.05618	1.07644	1.02385	1.06454
			53.781	1.04753	1.0586	1.08091	1.02491	1.06425
			53.8062	1.0456	1.05764	1.08263	1.02205	1.06652
			53.8313	1.04692	1.05883	1.0828	1.02444	1.06548
			53.8564	1.04539	1.05767	1.08218	1.02584	1.06416
			53.8816	1.04645	1.05803	1.0821	1.02683	1.06484
			53.9067	1.04518	1.0571	1.07804	1.02635	1.06535
			53.9318	1.04592	1.05881	1.07937	1.02655	1.06465
			53.957	1.04561	1.05902	1.07788	1.02818	1.0639
			53.9821	1.04706	1.05933	1.07847	1.02716	1.06417
			54.0072	1.04655	1.05929	1.07892	1.02689	1.06536
			54.0324	1.04599	1.05681	1.07878	1.02713	1.0652
			54.0575	1.04584	1.05636	1.07927	1.025	1.06504
			54.0826	1.04551	1.05617	1.07944	1.02559	1.06529
			54.1078	1.04666	1.05588	1.07852	1.02739	1.06521
			54.1329	1.04563	1.05785	1.07631	1.02853	1.06573
			54.158	1.04761	1.05866	1.07876	1.0294	1.06486
			54.1832	1.04516	1.05682	1.07786	1.02967	1.06415
			54.2083	1.04599	1.05846	1.08196	1.02941	1.06648
			54.2334	1.04461	1.05671	1.08281	1.02861	1.0665
			54.2586	1.04696	1.05607	1.08013	1.0297	1.06761
			54.2837	1.044	1.05542	1.07807	1.0296	1.06095
			54.3088	1.04641	1.05628	1.08023	1.02997	1.06545
			54.334	1.04404	1.05682	1.07797	1.02958	1.06447
			54.3591	1.04847	1.05738	1.08238	1.03009	1.06641
			54.3842	1.04481	1.05782	1.08325	1.03011	1.06573
			54.4094	1.04665	1.05704	1.08188	1.03078	1.06545
			54.4345	1.04332	1.05678	1.07672	1.02876	1.06534
			54.4596	1.04681	1.05957	1.08145	1.03109	1.06709
			54.4848	1.04549	1.05581	1.07785	1.0334	1.05431
			54.5099	1.04632	1.05736	1.08349	1.03195	1.06379
			54.535	1.04363	1.05585	1.08334	1.03574	1.05886
			54.5602	1.04724	1.05761	1.08128	1.03217	1.06566
			54.5853	1.04427	1.05513	1.08179	1.03297	1.06308
			54.6104	1.04813	1.05865	1.08335	1.03243	1.06686
			54.6356	1.0452	1.0558	1.08487	1.03125	1.05824
			54.6607	1.04628	1.06186	1.08363	1.03027	1.06437
			54.6858	1.04514	1.05499	1.08475	1.03284	1.06213
			54.711	1.04635	1.0586	1.0828	1.03295	1.06521
			54.7361	1.04481	1.05523	1.07486	1.03373	1.05061
			54.7612	1.04637	1.05834	1.08322	1.03274	1.06392
			54.7864	1.04574	1.056	1.07772	1.03284	1.05444
			54.8115	1.04677	1.05767	1.0828	1.03467	1.06504
			54.8366	1.04537	1.05598	1.08389	1.03296	1.05187
			54.8618	1.04655	1.0585	1.08543	1.0328	1.06299
			54.8869	1.04641	1.05651	1.0759	1.03253	1.05923
			54.912	1.0465	1.05883	1.08283	1.03399	1.06608
			54.9372	1.04573	1.05613	1.0778	1.03078	1.06448
			54.9623	1.04666	1.06031	1.08472	1.03457	1.06631
			54.9874	1.04698	1.05595	1.07595	1.03365	1.06327
			55.0126	1.04553	1.05993	1.0832	1.03427	1.06698
			55.0377	1.0468	1.05604	1.08606	1.03587	1.06466
			55.0628	1.04773	1.06078	1.08544	1.03654	1.06684
			55.088	1.04634	1.05739	1.07887	1.0345	1.05615
			55.1131	1.04609	1.05893	1.08171	1.03583	1.06579
			55.1382	1.04516	1.05807	1.08188	1.03297	1.05145
			55.1634	1.04614	1.05972	1.08388	1.0341	1.06187
			55.1885	1.04659	1.05865	1.08569	1.03121	1.0553
			55.2136	1.04522	1.05998	1.08475	1.03335	1.06285
			55.2388	1.04716	1.05962	1.0811	1.03273	1.06433
			55.2639	1.04722	1.06047	1.08243	1.03601	1.06738
			55.289	1.04647	1.05995	1.08156	1.03321	1.06882
			55.3142	1.04659	1.06168	1.08314	1.03484	1.06879
			55.3393	1.0467	1.06076	1.0828	1.03583	1.06599
			55.3644	1.04546	1.05965	1.08454	1.03567	1.06619
			55.3896	1.04635	1.0596	1.08151	1.03441	1.06023
			55.4147	1.04711	1.0602	1.08117	1.03582	1.06342
			55.4398	1.04644	1.06072	1.08584	1.03381	1.06341
			55.465	1.04664	1.06148	1.08722	1.03304	1.06419
			55.4901	1.04738	1.06128	1.08344	1.03405	1.05283
			55.5152	1.04722	1.06269	1.08411	1.03593	1.05916
			55.5404	1.04627	1.06238	1.0823	1.03568	1.05698
			55.5655	1.0461	1.0614	1.08281	1.03559	1.05931
			55.5906	1.04634	1.06025	1.08339	1.03481	1.05913
			55.6158	1.04621	1.05953	1.08263	1.0343	1.05603
			55.6409	1.04676	1.0615	1.08454	1.03658	1.06322
			55.666	1.04738	1.05994	1.08337	1.03614	1.05631
			55.6912	1.04669	1.05912	1.08676	1.03589	1.06488
			55.7163	1.04745	1.06161	1.0842	1.0342	1.05802
			55.7414	1.04778	1.06125	1.08566	1.03656	1.06652
			55.7666	1.04738	1.06165	1.08301	1.03789	1.05836
			55.7917	1.04714	1.06145	1.08523	1.03809	1.06479
			55.8168	1.0481	1.06149	1.08237	1.03532	1.06292
			55.842	1.04704	1.05954	1.08712	1.03861	1.0642
			55.8671	1.04587	1.06202	1.08266	1.03538	1.05829
			55.8922	1.04727	1.06122	1.08658	1.03648	1.06367
			55.9174	1.04894	1.06192	1.08245	1.03395	1.05698
			55.9425	1.04714	1.06051	1.09022	1.03507	1.06321
			55.9676	1.04829	1.06439	1.08743	1.03327	1.06555
			55.9928	1.04726	1.06	1.08933	1.03552	1.06373
			56.0179	1.04922	1.06349	1.08583	1.03532	1.05875
			56.043	1.04833	1.06244	1.0876	1.03504	1.06373
			56.0682	1.04947	1.06331	1.08561	1.03553	1.05952
			56.0933	1.04745	1.0584	1.08908	1.03639	1.06283
			56.1184	1.04853	1.06392	1.07669	1.0343	1.06014
			56.1436	1.04825	1.05989	1.08973	1.0361	1.06305
			56.1687	1.04925	1.06346	1.08078	1.0341	1.05921
			56.1938	1.04718	1.05996	1.08869	1.03572	1.0647
			56.219	1.04714	1.06414	1.07933	1.03387	1.05611
			56.2441	1.04838	1.05933	1.0884	1.03458	1.06206
			56.2692	1.04744	1.06356	1.08676	1.03482	1.0595
			56.2944	1.04742	1.05829	1.08917	1.0365	1.06184
			56.3195	1.04783	1.06463	1.07995	1.03356	1.06247
			56.3446	1.04772	1.05953	1.08909	1.03762	1.06247
			56.3698	1.04723	1.06519	1.07919	1.03447	1.05675
			56.3949	1.04783	1.05891	1.08953	1.03768	1.06129
			56.42	1.04852	1.06455	1.07834	1.03478	1.05938
			56.4452	1.04841	1.062	1.08939	1.03684	1.06157
			56.4703	1.04862	1.06396	1.08615	1.03903	1.05594
			56.4954	1.04946	1.05992	1.08921	1.03821	1.06201
			56.5206	1.04981	1.06308	1.0793	1.03579	1.06086
			56.5457	1.05072	1.06344	1.08757	1.03656	1.06369
			56.5708	1.04912	1.06401	1.08728	1.03397	1.05918
			56.596	1.04817	1.0608	1.08971	1.0345	1.06165
			56.6211	1.04857	1.06441	1.08733	1.03152	1.06364
			56.6462	1.04914	1.0618	1.08907	1.03451	1.06455
			56.6714	1.04829	1.06375	1.08318	1.03254	1.05354
			56.6965	1.04925	1.06277	1.08776	1.0343	1.06043
			56.7216	1.04885	1.06378	1.08091	1.03293	1.05782
			56.7468	1.04824	1.05998	1.08706	1.03474	1.06141
			56.7719	1.04967	1.06173	1.0818	1.0334	1.06698
			56.797	1.05023	1.06088	1.08562	1.03473	1.06663
			56.8222	1.04935	1.06289	1.08614	1.03349	1.0656
			56.8473	1.04844	1.06389	1.08867	1.03505	1.06645
			56.8724	1.04873	1.06374	1.08156	1.03368	1.06362
			56.8976	1.04868	1.06417	1.08561	1.03471	1.06494
			56.9227	1.04885	1.06462	1.08261	1.03296	1.07135
			56.9478	1.04884	1.06145	1.08534	1.03499	1.06921
			56.973	1.04936	1.06185	1.08398	1.03498	1.06575
			56.9981	1.04944	1.06162	1.08685	1.03423	1.0654
			57.0232	1.04897	1.06252	1.08925	1.03386	1.07227
			57.0484	1.04905	1.0625	1.08874	1.03429	1.07172
			57.0735	1.04927	1.06242	1.08467	1.03347	1.0689
			57.0986	1.04907	1.06142	1.08515	1.03346	1.06819
			57.1238	1.04951	1.06151	1.08891	1.03455	1.06796
			57.1489	1.04963	1.06274	1.08782	1.03467	1.06875
			57.174	1.0487	1.06078	1.08903	1.0341	1.06833
			57.1992	1.04946	1.06394	1.0884	1.03322	1.06895
			57.2243	1.05	1.0639	1.08867	1.03443	1.06871
			57.2495	1.05022	1.06222	1.08685	1.03368	1.06921
			57.2746	1.04956	1.06116	1.08589	1.03394	1.07002
			57.2997	1.04859	1.06232	1.085	1.03347	1.06798
			57.3249	1.0482	1.06261	1.08883	1.03447	1.06931
			57.35	1.04834	1.06363	1.0839	1.03285	1.06999
			57.3751	1.04878	1.06168	1.08781	1.035	1.06906
			57.4003	1.04921	1.06294	1.08481	1.03348	1.06915
			57.4254	1.04916	1.06379	1.08827	1.03442	1.07039
			57.4505	1.04971	1.06295	1.08345	1.03486	1.07006
			57.4757	1.04867	1.06406	1.0893	1.03396	1.06993
			57.5008	1.04955	1.06346	1.08288	1.03469	1.06975
			57.5259	1.04892	1.06029	1.08888	1.03451	1.06999
			57.5511	1.04878	1.06219	1.08907	1.03294	1.06816
			57.5762	1.05033	1.06187	1.08943	1.03403	1.07009
			57.6013	1.04867	1.06298	1.0901	1.03359	1.06809
			57.6265	1.04828	1.06124	1.09053	1.03455	1.06925
			57.6516	1.04887	1.06414	1.07842	1.03442	1.06501
			57.6767	1.05067	1.0628	1.08953	1.03472	1.0687
			57.7019	1.04992	1.06521	1.08218	1.03313	1.06899
			57.727	1.05065	1.06354	1.08896	1.03417	1.07035
			57.7521	1.05072	1.06438	1.08239	1.03083	1.0701
			57.7773	1.04917	1.06198	1.09065	1.03539	1.06937
			57.8024	1.04786	1.06175	1.08279	1.03499	1.07056
			57.8275	1.05136	1.06396	1.08785	1.0354	1.06923
			57.8527	1.04894	1.06421	1.08224	1.03432	1.06691
			57.8778	1.0518	1.06302	1.08646	1.03588	1.06922
			57.9029	1.04791	1.0625	1.08169	1.03173	1.07365
			57.9281	1.04921	1.06349	1.08623	1.03528	1.07053
			57.9532	1.04816	1.06268	1.081	1.03439	1.06435
			57.9783	1.0495	1.06179	1.08767	1.03674	1.06659
			58.0035	1.0473	1.06315	1.08185	1.03283	1.06081
			58.0286	1.04877	1.06206	1.0875	1.03506	1.06401
			58.0537	1.04728	1.06282	1.08951	1.0341	1.06471
			58.0789	1.04784	1.0652	1.08871	1.03613	1.06683
			58.104	1.0488	1.06513	1.08235	1.03333	1.0574
			58.1291	1.05002	1.0617	1.08702	1.03678	1.06437
			58.1543	1.04899	1.06338	1.08238	1.03453	1.05686
			58.1794	1.04831	1.06092	1.08688	1.03507	1.06394
			58.2045	1.04823	1.06268	1.08205	1.03328	1.0584
			58.2297	1.04781	1.06178	1.08677	1.03583	1.06341
			58.2548	1.0472	1.06343	1.0837	1.03476	1.0547
			58.2799	1.04857	1.06257	1.08747	1.03599	1.06211
			58.3051	1.04729	1.06384	1.08288	1.03378	1.05486
			58.3302	1.04839	1.06172	1.08562	1.03674	1.06167
			58.3553	1.0486	1.06158	1.08901	1.03481	1.05637
			58.3805	1.04935	1.06025	1.08935	1.0352	1.06139
			58.4056	1.04806	1.06161	1.08474	1.03584	1.05602
			58.4307	1.04792	1.06201	1.08549	1.03685	1.06059
			58.4559	1.04757	1.0622	1.08407	1.03609	1.05526
			58.481	1.04847	1.06201	1.08459	1.0369	1.05869
			58.5061	1.04797	1.06315	1.08832	1.03505	1.05036
			58.5313	1.04705	1.063	1.08869	1.03618	1.05655
			58.5564	1.04633	1.0631	1.08947	1.03665	1.05845
			58.5815	1.04618	1.0627	1.09019	1.0354	1.0571
			58.6067	1.04738	1.06251	1.08845	1.03598	1.06068
			58.6318	1.04764	1.06263	1.08721	1.0371	1.05903
			58.6569	1.04675	1.06208	1.08709	1.03593	1.05563
			58.6821	1.04609	1.06295	1.0882	1.03636	1.05777
			58.7072	1.04603	1.06325	1.08514	1.03584	1.0556
			58.7323	1.0463	1.06334	1.08518	1.03693	1.05622
			58.7575	1.04705	1.06327	1.08733	1.03909	1.06128
			58.7826	1.04653	1.06497	1.08478	1.03662	1.05613
			58.8077	1.04663	1.06401	1.08706	1.03784	1.06197
			58.8329	1.04662	1.06348	1.08316	1.03576	1.05889
			58.858	1.04629	1.06251	1.08587	1.03683	1.06377
			58.8831	1.04651	1.0643	1.08229	1.03566	1.05868
			58.9083	1.04747	1.06174	1.08633	1.03688	1.06572
			58.9334	1.04706	1.06385	1.08225	1.03522	1.05887
			58.9585	1.0461	1.06209	1.08705	1.03741	1.06448
			58.9837	1.04764	1.06408	1.08213	1.03654	1.05865
			59.0088	1.04709	1.06261	1.08965	1.03859	1.06202
			59.0339	1.0474	1.06393	1.08744	1.0368	1.05454
			59.0591	1.04686	1.06402	1.08931	1.0388	1.06514
			59.0842	1.04543	1.06375	1.08856	1.03594	1.0519
			59.1093	1.04569	1.06254	1.08899	1.03883	1.06159
			59.1345	1.04725	1.06404	1.08093	1.03679	1.05512
			59.1596	1.0463	1.06243	1.08891	1.03844	1.06021
			59.1847	1.04598	1.06504	1.08557	1.03638	1.06016
			59.2099	1.04717	1.06384	1.08952	1.037	1.06179
			59.235	1.04867	1.0647	1.08766	1.03596	1.055
			59.2601	1.04551	1.06191	1.09117	1.03815	1.06137
			59.2853	1.04574	1.06502	1.0809	1.03515	1.0564
			59.3104	1.0464	1.06277	1.09093	1.03784	1.06076
			59.3355	1.0459	1.0651	1.08759	1.03487	1.05857
			59.3607	1.04405	1.06271	1.09133	1.03491	1.06165
			59.3858	1.04773	1.06591	1.07984	1.03607	1.05632
			59.4109	1.04638	1.065	1.09027	1.03601	1.06038
			59.4361	1.04667	1.06415	1.08837	1.03397	1.05369
			59.4612	1.04555	1.06568	1.09182	1.03638	1.05965
			59.4863	1.04596	1.06433	1.0881	1.03471	1.05237
			59.5115	1.04535	1.06373	1.0906	1.03536	1.05883
			59.5366	1.04656	1.06373	1.08094	1.03502	1.05737
			59.5617	1.04627	1.06551	1.08797	1.03649	1.06118
			59.5869	1.04713	1.06469	1.08215	1.03435	1.05512
			59.612	1.04678	1.06506	1.08862	1.03773	1.06093
			59.6371	1.0467	1.06337	1.08025	1.03376	1.05318
			59.6623	1.04469	1.06327	1.0902	1.03523	1.0601
			59.6874	1.0477	1.06342	1.08056	1.03394	1.0582
			59.7125	1.04672	1.0638	1.08711	1.03706	1.06237
			59.7377	1.04688	1.06429	1.08295	1.03244	1.04841
			59.7628	1.04514	1.06452	1.08849	1.03625	1.05702
			59.7879	1.04735	1.06474	1.08628	1.03374	1.05851
			59.8131	1.0455	1.06308	1.08954	1.03633	1.06112
			59.8382	1.0479	1.0646	1.08817	1.03175	1.04403
			59.8633	1.04663	1.06318	1.0898	1.03743	1.05428
			59.8885	1.04647	1.0634	1.08852	1.03392	1.05068
			59.9136	1.04711	1.06413	1.08945	1.03667	1.05781
			59.9387	1.04717	1.06414	1.0825	1.0354	1.05308
			59.9639	1.04789	1.06413	1.08375	1.03681	1.05929
			59.989	1.04777	1.06467	1.08465	1.03396	1.06215
			60.0141	1.04794	1.06406	1.08702	1.03469	1.06245
			60.0393	1.04886	1.06375	1.08773	1.03545	1.06175
			60.0644	1.04856	1.06549	1.08761	1.03587	1.06225
			60.0895	1.04746	1.06493	1.08612	1.03556	1.05628
			60.1147	1.04767	1.06567	1.08613	1.03627	1.05593
			60.1398	1.04776	1.06501	1.08506	1.03237	1.05441
			60.1649	1.04821	1.06461	1.08525	1.03342	1.0589
			60.1901	1.04786	1.06523	1.08498	1.03453	1.05575
			60.2152	1.04898	1.06626	1.08496	1.0354	1.05895
			60.2403	1.04936	1.0662	1.08466	1.03481	1.06118
			60.2655	1.04883	1.06453	1.08549	1.03577	1.06175
			60.2906	1.04914	1.06428	1.08501	1.03672	1.06287
			60.3157	1.04869	1.06541	1.08254	1.03412	1.06201
			60.3409	1.04982	1.06683	1.0849	1.03441	1.06544
			60.366	1.04869	1.06351	1.08207	1.03528	1.06163
			60.3911	1.0488	1.06348	1.08841	1.03766	1.0643
			60.4163	1.04811	1.06481	1.0875	1.03526	1.05806
			60.4414	1.04941	1.0647	1.08559	1.03681	1.06249
			60.4665	1.04809	1.0622	1.08413	1.03564	1.06006
			60.4917	1.04924	1.06256	1.08598	1.03742	1.06519
			60.5168	1.04758	1.06204	1.08253	1.03541	1.05335
			60.5419	1.04868	1.0626	1.08591	1.03833	1.06215
			60.5671	1.04693	1.06144	1.08297	1.03649	1.05587
			60.5922	1.04932	1.0631	1.08603	1.03886	1.063
			60.6173	1.04577	1.06348	1.08286	1.03566	1.05423
			60.6425	1.05037	1.06583	1.08487	1.03949	1.06336
			60.6676	1.04809	1.06214	1.08135	1.03545	1.05251
			60.6927	1.0509	1.06467	1.08442	1.03642	1.06275
			60.7179	1.04673	1.06158	1.08148	1.03404	1.05229
			60.743	1.05123	1.0627	1.08365	1.03766	1.06358
			60.7681	1.04716	1.06066	1.08156	1.03575	1.05017
			60.7933	1.04821	1.06307	1.08618	1.03593	1.06063
			60.8184	1.04642	1.06294	1.07956	1.03673	1.05703
			60.8435	1.0497	1.06227	1.08545	1.03935	1.06194
			60.8687	1.04614	1.06325	1.08028	1.03446	1.05674
			60.8938	1.05116	1.06291	1.08306	1.03748	1.06328
			60.9189	1.04651	1.06194	1.0791	1.03451	1.05319
			60.9441	1.0505	1.06269	1.08448	1.03887	1.05994
			60.9692	1.0474	1.06121	1.07891	1.0369	1.04935
			60.9943	1.04865	1.06357	1.0824	1.03897	1.06045
			61.0195	1.04545	1.06043	1.07949	1.03738	1.05778
			61.0446	1.04884	1.06216	1.08551	1.03955	1.06089
			61.0697	1.04606	1.06143	1.0802	1.03573	1.04957
			61.0949	1.05004	1.06264	1.08238	1.03847	1.05933
			61.12	1.04678	1.06098	1.08428	1.03657	1.06113
			61.1451	1.04877	1.0628	1.08346	1.03876	1.06244
			61.1703	1.04784	1.06217	1.07863	1.0365	1.04344
			61.1954	1.04787	1.06229	1.08281	1.0388	1.05459
			61.2205	1.0451	1.06083	1.08095	1.03642	1.05503
			61.2457	1.04656	1.06213	1.08359	1.0387	1.05882
			61.2708	1.04533	1.06065	1.07885	1.03757	1.04405
			61.2959	1.04603	1.06253	1.08057	1.03825	1.05531
			61.3211	1.0453	1.06189	1.07965	1.03621	1.05666
			61.3462	1.04745	1.06181	1.08172	1.0383	1.05993
			61.3713	1.04692	1.06043	1.07792	1.03939	1.04432
			61.3965	1.04714	1.06153	1.08255	1.0399	1.0542
			61.4216	1.0444	1.06103	1.08442	1.03411	1.05114
			61.4467	1.04578	1.06219	1.08412	1.03663	1.05746
			61.4719	1.04618	1.06119	1.07885	1.03852	1.04768
			61.497	1.04531	1.06171	1.08085	1.03876	1.05277
			61.5221	1.0448	1.06181	1.08173	1.03791	1.05513
			61.5473	1.04575	1.06112	1.08148	1.03845	1.05683
			61.5724	1.04561	1.06066	1.07985	1.03799	1.05104
			61.5975	1.04521	1.06056	1.08133	1.03867	1.05324
			61.6227	1.04586	1.06002	1.08082	1.03874	1.05181
			61.6478	1.04536	1.0608	1.08067	1.03867	1.05467
			61.673	1.04436	1.06147	1.08252	1.03846	1.05933
			61.6981	1.04411	1.06176	1.08123	1.03824	1.05682
			61.7232	1.04435	1.06256	1.08216	1.03812	1.05601
			61.7484	1.04399	1.06077	1.08203	1.0367	1.05317
			61.7735	1.04409	1.06178	1.0821	1.03741	1.05551
			61.7986	1.04525	1.06106	1.08014	1.03694	1.05543
			61.8238	1.04449	1.06109	1.08264	1.03703	1.05829
			61.8489	1.04404	1.06111	1.08209	1.03572	1.05483
			61.874	1.04422	1.06134	1.08277	1.03689	1.05684
			61.8992	1.04532	1.06046	1.08014	1.03691	1.05614
			61.9243	1.04468	1.06165	1.08213	1.03802	1.05674
			61.9494	1.04529	1.06023	1.08169	1.03749	1.05435
			61.9746	1.04527	1.06071	1.08486	1.03749	1.06157
			61.9997	1.04466	1.05951	1.08064	1.03596	1.05219
			62.0248	1.04398	1.06277	1.08678	1.03819	1.05984
			62.05	1.04666	1.0607	1.07857	1.03497	1.05239
			62.0751	1.04436	1.06111	1.08573	1.03835	1.058
			62.1002	1.04565	1.05901	1.07991	1.0347	1.05298
			62.1254	1.0439	1.06196	1.0855	1.03819	1.0586
			62.1505	1.0468	1.06116	1.07972	1.03419	1.05872
			62.1756	1.04627	1.06497	1.08631	1.03613	1.06013
			62.2008	1.04627	1.05893	1.0783	1.03427	1.05389
			62.2259	1.0447	1.06239	1.08621	1.03731	1.05803
			62.251	1.04744	1.05931	1.07839	1.03537	1.05222
			62.2762	1.04451	1.06359	1.08625	1.03734	1.0577
			62.3013	1.04691	1.05895	1.07659	1.03521	1.0502
			62.3264	1.04432	1.06245	1.08703	1.0371	1.05637
			62.3516	1.04718	1.06105	1.07857	1.03324	1.05414
			62.3767	1.04572	1.06182	1.0885	1.03585	1.05602
			62.4018	1.04705	1.05999	1.07814	1.03522	1.04915
			62.427	1.04665	1.06292	1.08419	1.03663	1.05649
			62.4521	1.0478	1.05972	1.0773	1.03377	1.05122
			62.4772	1.04629	1.06031	1.085	1.0357	1.05718
			62.5024	1.0475	1.05866	1.07792	1.03397	1.05141
			62.5275	1.04606	1.06352	1.08611	1.03518	1.05752
			62.5526	1.04578	1.06112	1.07889	1.03234	1.05372
			62.5778	1.0456	1.06543	1.08502	1.03478	1.05701
			62.6029	1.04686	1.06188	1.07914	1.0313	1.05159
			62.628	1.04739	1.06487	1.08376	1.03382	1.05752
			62.6532	1.04788	1.06294	1.07834	1.03108	1.05326
			62.6783	1.04591	1.06523	1.08348	1.03378	1.05761
			62.7034	1.04589	1.06194	1.08561	1.031	1.05267
			62.7286	1.04741	1.06055	1.08666	1.03246	1.05613
			62.7537	1.04805	1.06175	1.07953	1.03224	1.05742
			62.7788	1.04635	1.06117	1.08399	1.03283	1.05745
			62.804	1.04737	1.06057	1.07951	1.03107	1.05725
			62.8291	1.04623	1.06018	1.08307	1.03286	1.05787
			62.8542	1.04718	1.0618	1.07941	1.03656	1.05823
			62.8794	1.04737	1.06411	1.08217	1.03545	1.05924
			62.9045	1.04665	1.06	1.07787	1.03047	1.05515
			62.9296	1.04677	1.0603	1.08275	1.03393	1.05747
			62.9548	1.04682	1.06141	1.07898	1.03178	1.04932
			62.9799	1.04728	1.06177	1.08311	1.03255	1.05413
			63.005	1.04662	1.06153	1.0814	1.03126	1.05031
			63.0302	1.04708	1.06293	1.08267	1.03171	1.05628
			63.0553	1.04725	1.06264	1.08454	1.03297	1.05167
			63.0804	1.04757	1.06351	1.08481	1.03302	1.05601
			63.1056	1.04676	1.06274	1.08124	1.03196	1.04601
			63.1307	1.0459	1.06142	1.08147	1.03385	1.05235
			63.1558	1.04591	1.06207	1.08127	1.03365	1.0521
			63.181	1.04555	1.06206	1.08152	1.0327	1.05322
			63.2061	1.04571	1.06207	1.08087	1.03335	1.05328
			63.2312	1.04643	1.062	1.08063	1.0323	1.05193
			63.2564	1.04634	1.06229	1.08403	1.03155	1.05683
			63.2815	1.04583	1.06113	1.08299	1.03262	1.05801
			63.3066	1.04582	1.06065	1.08017	1.03351	1.05664
			63.3318	1.0458	1.06258	1.07936	1.03195	1.05268
			63.3569	1.04572	1.06246	1.08063	1.03149	1.05774
			63.382	1.04578	1.06194	1.07865	1.03225	1.05206
			63.4072	1.04612	1.06117	1.0803	1.0312	1.05786
			63.4323	1.04553	1.06178	1.0783	1.03312	1.05567
			63.4574	1.04623	1.06237	1.08185	1.03327	1.06018
			63.4826	1.04482	1.06072	1.07744	1.03195	1.05222
			63.5077	1.04599	1.06146	1.0808	1.0336	1.05946
			63.5328	1.04465	1.061	1.07794	1.03462	1.05391
			63.558	1.04573	1.06066	1.08031	1.03355	1.05922
			63.5831	1.04499	1.06208	1.07797	1.03396	1.05186
			63.6082	1.04571	1.06259	1.08066	1.0328	1.05999
			63.6334	1.04346	1.06284	1.07731	1.03418	1.05431
			63.6585	1.04581	1.06114	1.08126	1.03341	1.05985
			63.6836	1.04341	1.06224	1.07551	1.03512	1.05502
			63.7088	1.04553	1.06143	1.08086	1.03463	1.0605
			63.7339	1.04221	1.06105	1.07832	1.03574	1.04994
			63.759	1.0443	1.06065	1.08131	1.03575	1.05886
			63.7842	1.04345	1.06064	1.0821	1.03465	1.05055
			63.8093	1.04536	1.06369	1.08139	1.03313	1.05727
			63.8344	1.04313	1.06115	1.07675	1.03499	1.05232
			63.8596	1.04384	1.0603	1.08151	1.03426	1.05686
			63.8847	1.04361	1.06051	1.07408	1.03589	1.04936
			63.9098	1.04589	1.06242	1.08001	1.03549	1.05793
			63.935	1.04358	1.06145	1.08197	1.03621	1.04473
			63.9601	1.04463	1.06278	1.08063	1.03468	1.05598
			63.9852	1.04264	1.05978	1.0739	1.03648	1.05182
			64.0104	1.04298	1.06048	1.08055	1.03541	1.05739
			64.0355	1.04206	1.06028	1.07625	1.0354	1.05216
			64.0606	1.04465	1.06153	1.07935	1.03378	1.05848
			64.0858	1.04335	1.061	1.07153	1.03602	1.04856
			64.1109	1.0432	1.06133	1.08091	1.03676	1.05473
			64.136	1.04331	1.06124	1.07521	1.03428	1.05012
			64.1612	1.04379	1.06182	1.08013	1.03562	1.05581
			64.1863	1.04285	1.06088	1.07304	1.0347	1.04929
			64.2114	1.04495	1.06134	1.0799	1.03626	1.05497
			64.2366	1.04417	1.06082	1.07469	1.03654	1.04586
			64.2617	1.04505	1.06152	1.07955	1.03634	1.05401
			64.2868	1.04452	1.06056	1.07554	1.03658	1.05035
			64.312	1.04482	1.06223	1.08032	1.03559	1.05602
			64.3371	1.04315	1.0609	1.07479	1.03344	1.04412
			64.3622	1.0439	1.06044	1.07979	1.03475	1.0517
			64.3874	1.04334	1.06059	1.0752	1.03361	1.04909
			64.4125	1.04554	1.06247	1.07966	1.03427	1.05429
			64.4376	1.04509	1.06062	1.0745	1.03629	1.0405
			64.4628	1.04265	1.06375	1.07774	1.0353	1.0489
			64.4879	1.04334	1.06286	1.07575	1.03571	1.04415
			64.513	1.04385	1.06355	1.07848	1.03471	1.05017
			64.5382	1.04279	1.06276	1.07805	1.03408	1.04977
			64.5633	1.04252	1.06193	1.07861	1.03424	1.05095
			64.5884	1.04399	1.06209	1.078	1.03399	1.05311
			64.6136	1.04495	1.06161	1.07819	1.03425	1.05356
			64.6387	1.04439	1.06148	1.08132	1.03385	1.04891
			64.6638	1.04487	1.06138	1.08135	1.03373	1.05113
			64.689	1.04474	1.06116	1.07663	1.03319	1.05086
			64.7141	1.04371	1.06138	1.07819	1.03249	1.05155
			64.7392	1.04359	1.0618	1.07779	1.03079	1.04818
			64.7644	1.04317	1.06128	1.07749	1.0322	1.04871
			64.7895	1.04344	1.0608	1.07929	1.03397	1.05469
			64.8146	1.04396	1.06124	1.07695	1.03212	1.05568
			64.8398	1.04338	1.06202	1.07861	1.03333	1.05143
			64.8649	1.04395	1.06108	1.07761	1.03271	1.0494
			64.89	1.04376	1.06044	1.0772	1.034	1.05273
			64.9152	1.04362	1.06119	1.07643	1.03322	1.05228
			64.9403	1.04275	1.06145	1.07989	1.03278	1.05314
			64.9654	1.04181	1.06121	1.0776	1.03201	1.05087
			64.9906	1.04222	1.06236	1.08058	1.03593	1.0542
			65.0157	1.04313	1.06117	1.07712	1.03176	1.04712
			65.0408	1.0416	1.06371	1.08229	1.03422	1.05289
			65.066	1.04285	1.0606	1.07637	1.03128	1.04535
			65.0911	1.04207	1.06015	1.08206	1.03218	1.0518
			65.1162	1.04174	1.06046	1.07702	1.03086	1.04897
			65.1414	1.04161	1.06308	1.08276	1.03475	1.05397
			65.1665	1.04178	1.06045	1.07672	1.02785	1.04827
			65.1916	1.04194	1.0593	1.08174	1.03299	1.05342
			65.2168	1.04253	1.06001	1.07601	1.02914	1.04776
			65.2419	1.04184	1.06042	1.08256	1.03045	1.05471
			65.267	1.04267	1.06107	1.0772	1.02836	1.05078
			65.2922	1.04199	1.05985	1.08023	1.03377	1.05432
			65.3173	1.0427	1.06036	1.07322	1.03073	1.04774
			65.3424	1.04176	1.05878	1.08195	1.03408	1.05318
			65.3676	1.04223	1.06173	1.07325	1.03252	1.0536
			65.3927	1.04187	1.05961	1.08133	1.03285	1.05417
			65.4178	1.04096	1.05983	1.0797	1.02901	1.05664
			65.443	1.042	1.06322	1.08015	1.0322	1.05586
			65.4681	1.04187	1.06081	1.07509	1.02861	1.04632
			65.4932	1.04213	1.06007	1.08049	1.03159	1.05418
			65.5184	1.04254	1.05992	1.07399	1.0315	1.04773
			65.5435	1.04185	1.05897	1.07967	1.03292	1.05485
			65.5686	1.04188	1.06132	1.07283	1.02799	1.04885
			65.5938	1.04301	1.05876	1.07749	1.03144	1.05477
			65.6189	1.04267	1.05941	1.07216	1.03138	1.04843
			65.644	1.04251	1.06115	1.07843	1.03118	1.05365
			65.6692	1.04141	1.0602	1.07443	1.02855	1.04279
			65.6943	1.0412	1.05872	1.07793	1.03081	1.05158
			65.7194	1.04034	1.06011	1.07972	1.03097	1.04387
			65.7446	1.04239	1.05784	1.07961	1.03124	1.05389
			65.7697	1.04278	1.06121	1.06915	1.02886	1.04796
			65.7948	1.0407	1.05784	1.07763	1.03047	1.05304
			65.82	1.0419	1.0605	1.07911	1.02791	1.05584
			65.8451	1.04081	1.05772	1.07935	1.03048	1.05702
			65.8702	1.04197	1.05938	1.0762	1.03087	1.04904
			65.8954	1.04332	1.05846	1.07712	1.0309	1.05424
			65.9205	1.04315	1.05918	1.07235	1.02993	1.05365
			65.9456	1.04062	1.05901	1.07657	1.02893	1.05596
			65.9708	1.03993	1.05829	1.07257	1.029	1.04673
			65.9959	1.04055	1.05793	1.07559	1.02932	1.05423
			66.021	1.04034	1.0586	1.07317	1.03076	1.05521
			66.0462	1.03983	1.05757	1.07584	1.03043	1.05661
			66.0713	1.0405	1.05893	1.07767	1.03065	1.04606
			66.0964	1.04164	1.06024	1.07848	1.03035	1.05038
			66.1216	1.04187	1.0605	1.07385	1.03062	1.05085
			66.1467	1.04142	1.05862	1.07433	1.03014	1.05544
			66.1719	1.04145	1.05874	1.07268	1.03136	1.04378
			66.197	1.04145	1.05794	1.0736	1.03089	1.04869
			66.2221	1.04145	1.05821	1.07227	1.03102	1.04849
			66.2473	1.04222	1.0578	1.07406	1.03011	1.05144
			66.2724	1.04136	1.05925	1.0782	1.0299	1.05395
			66.2975	1.04184	1.05927	1.07833	1.02954	1.05676
			66.3227	1.04153	1.05828	1.07354	1.02988	1.05363
			66.3478	1.04126	1.05836	1.07343	1.02953	1.05477
			66.3729	1.04227	1.05957	1.07367	1.02956	1.0536
			66.3981	1.04226	1.05967	1.072	1.03034	1.04725
			66.4232	1.04172	1.05775	1.07646	1.02882	1.05678
			66.4483	1.04158	1.06061	1.07283	1.0297	1.0525
			66.4735	1.0419	1.06053	1.07454	1.02978	1.05816
			66.4986	1.04132	1.06044	1.07268	1.03033	1.05734
			66.5237	1.04146	1.05962	1.0759	1.02956	1.05775
			66.5489	1.04051	1.06062	1.07247	1.03095	1.04346
			66.574	1.04246	1.05814	1.07688	1.03054	1.05538
			66.5991	1.04258	1.05906	1.07684	1.03149	1.04997
			66.6243	1.04188	1.05841	1.07736	1.02981	1.05904
			66.6494	1.0408	1.06041	1.07023	1.03191	1.04756
			66.6745	1.04166	1.05787	1.07601	1.03003	1.05629
			66.6997	1.04002	1.05992	1.07462	1.03138	1.05449
			66.7248	1.04164	1.05895	1.07806	1.03056	1.05537
			66.7499	1.04096	1.06137	1.07253	1.03145	1.051
			66.7751	1.04114	1.05876	1.0771	1.03089	1.05549
			66.8002	1.0416	1.06152	1.07121	1.03301	1.04857
			66.8253	1.04286	1.06058	1.07673	1.03053	1.05593
			66.8505	1.0408	1.06152	1.07206	1.03127	1.04605
			66.8756	1.04418	1.06026	1.07706	1.03058	1.05607
			66.9007	1.0427	1.06193	1.06991	1.03173	1.0473
			66.9259	1.04315	1.05877	1.07654	1.03158	1.05504
			66.951	1.04148	1.06146	1.07026	1.03157	1.04626
			66.9761	1.0413	1.05946	1.07746	1.03187	1.05227
			67.0013	1.04059	1.06208	1.07067	1.03006	1.04955
			67.0264	1.04231	1.06023	1.07762	1.03059	1.05394
			67.0515	1.04123	1.06214	1.0707	1.03246	1.05155
			67.0767	1.04313	1.06084	1.07644	1.03103	1.05409
			67.1018	1.04278	1.06327	1.07718	1.03227	1.04215
			67.1269	1.04244	1.05884	1.07582	1.03277	1.05204
			67.1521	1.04236	1.06153	1.06949	1.03319	1.04559
			67.1772	1.04146	1.05985	1.07539	1.03173	1.05168
			67.2023	1.04107	1.06131	1.07098	1.03066	1.04747
			67.2275	1.04219	1.05966	1.07549	1.032	1.05392
			67.2526	1.04214	1.06312	1.07098	1.03167	1.04625
			67.2777	1.04247	1.0634	1.0756	1.03247	1.05246
			67.3029	1.0412	1.06245	1.07033	1.0312	1.04392
			67.328	1.04186	1.05992	1.07409	1.0323	1.05022
			67.3531	1.04116	1.06116	1.07216	1.02913	1.04203
			67.3783	1.04179	1.06099	1.07566	1.03092	1.04983
			67.4034	1.04328	1.06053	1.07248	1.02988	1.05518
			67.4285	1.04135	1.06064	1.07538	1.03096	1.05368
			67.4537	1.0419	1.06081	1.07088	1.02999	1.04827
			67.4788	1.04105	1.06047	1.07523	1.03047	1.0509
			67.5039	1.0415	1.06108	1.07178	1.03074	1.04881
			67.5291	1.04081	1.05936	1.0745	1.03237	1.05102
			67.5542	1.04146	1.06056	1.07093	1.0276	1.04828
			67.5793	1.03979	1.05865	1.07468	1.02986	1.05088
			67.6045	1.0403	1.05875	1.0727	1.02962	1.04333
			67.6296	1.04084	1.0594	1.07464	1.03011	1.04796
			67.6547	1.04195	1.05894	1.0705	1.02639	1.04822
			67.6799	1.04146	1.05846	1.07256	1.02925	1.05052
			67.705	1.04125	1.05974	1.07222	1.0276	1.03819
			67.7301	1.0417	1.05886	1.07281	1.03026	1.04599
			67.7553	1.04193	1.05807	1.07263	1.03043	1.04651
			67.7804	1.04165	1.05802	1.07325	1.03054	1.04768
			67.8055	1.04132	1.05809	1.07202	1.02969	1.04529
			67.8307	1.04127	1.05869	1.07208	1.02916	1.04597
			67.8558	1.04097	1.05896	1.07236	1.02984	1.05334
			67.8809	1.04052	1.05779	1.07138	1.02871	1.05223
			67.9061	1.04032	1.05737	1.07324	1.02825	1.04888
			67.9312	1.04043	1.05836	1.07191	1.02716	1.0463
			67.9563	1.04077	1.05787	1.07284	1.02911	1.04946
			67.9815	1.04051	1.05801	1.07243	1.02814	1.04689
			68.0066	1.03975	1.05775	1.07383	1.02998	1.05122
			68.0317	1.0399	1.05942	1.07167	1.02879	1.05084
			68.0569	1.03974	1.05933	1.07722	1.02898	1.05206
			68.082	1.03984	1.05731	1.07613	1.02735	1.04736
			68.1071	1.03861	1.05726	1.075	1.02976	1.0507
			68.1323	1.03971	1.05819	1.07113	1.02582	1.04843
			68.1574	1.03942	1.05728	1.07501	1.02993	1.05139
			68.1825	1.03873	1.05747	1.07014	1.02668	1.05175
			68.2077	1.04074	1.05653	1.0755	1.02936	1.05383
			68.2328	1.04004	1.05827	1.06978	1.0263	1.04883
			68.2579	1.04003	1.05609	1.07692	1.02873	1.05245
			68.2831	1.03937	1.05769	1.06968	1.02492	1.04867
			68.3082	1.0392	1.05611	1.07796	1.02628	1.05306
			68.3333	1.03969	1.05721	1.06906	1.02405	1.04567
			68.3585	1.04022	1.05583	1.07641	1.02793	1.05281
			68.3836	1.04062	1.05611	1.06813	1.0256	1.04849
			68.4087	1.04026	1.05603	1.07486	1.0253	1.05252
			68.4339	1.04046	1.05722	1.07383	1.02809	1.05463
			68.459	1.04164	1.05629	1.07512	1.02939	1.05537
			68.4841	1.0401	1.05621	1.06737	1.02625	1.04769
			68.5093	1.0411	1.05564	1.07676	1.02696	1.05347
			68.5344	1.03995	1.05842	1.07333	1.02455	1.04664
			68.5595	1.04043	1.05637	1.07699	1.02675	1.05316
			68.5847	1.03962	1.05819	1.07357	1.02385	1.05001
			68.6098	1.0389	1.05409	1.07514	1.02577	1.05319
			68.6349	1.03981	1.05692	1.06596	1.02483	1.0432
			68.6601	1.04058	1.05684	1.07418	1.02677	1.05087
			68.6852	1.03939	1.05732	1.06675	1.02412	1.03943
			68.7103	1.04123	1.05569	1.07498	1.02429	1.05132
			68.7355	1.04032	1.0584	1.06418	1.02371	1.05162
			68.7606	1.04051	1.05552	1.0771	1.02518	1.05228
			68.7857	1.03976	1.05875	1.06517	1.02269	1.05264
			68.8109	1.04031	1.05585	1.07572	1.02508	1.05567
			68.836	1.0397	1.05893	1.06502	1.02452	1.05142
			68.8611	1.04022	1.05787	1.07467	1.02565	1.05448
			68.8863	1.04052	1.05786	1.06448	1.02266	1.0498
			68.9114	1.04036	1.05543	1.0729	1.02335	1.05403
			68.9365	1.03963	1.05817	1.06783	1.02445	1.04711
			68.9617	1.04222	1.05947	1.07162	1.02516	1.05298
			68.9868	1.04131	1.05793	1.07357	1.02473	1.05363
			69.0119	1.0407	1.05548	1.07452	1.02678	1.05483
			69.0371	1.03995	1.05835	1.06725	1.02478	1.05147
			69.0622	1.04079	1.05696	1.07146	1.02445	1.0547
			69.0873	1.0399	1.05944	1.06472	1.02228	1.05016
			69.1125	1.03918	1.05662	1.07309	1.02411	1.05317
			69.1376	1.03861	1.0572	1.07465	1.02391	1.04767
			69.1627	1.03939	1.0574	1.07524	1.02521	1.05271
			69.1879	1.04067	1.05904	1.0688	1.02446	1.05543
			69.213	1.04071	1.0575	1.07195	1.02584	1.05632
			69.2381	1.03882	1.05824	1.06921	1.02496	1.05025
			69.2633	1.03892	1.05769	1.07074	1.02431	1.05225
			69.2884	1.03942	1.05709	1.0714	1.0233	1.0532
			69.3135	1.03928	1.05729	1.07086	1.02322	1.05312
			69.3387	1.03939	1.0577	1.07077	1.02451	1.05492
			69.3638	1.03876	1.05771	1.07018	1.02481	1.05456
			69.3889	1.03854	1.058	1.07178	1.02461	1.05326
			69.4141	1.03912	1.05821	1.06999	1.02439	1.04961
			69.4392	1.03946	1.05801	1.0702	1.02204	1.04949
			69.4643	1.03913	1.05849	1.07088	1.02303	1.05042
			69.4895	1.03949	1.05849	1.06986	1.02464	1.05316
			69.5146	1.04001	1.05919	1.06788	1.024	1.0542
			69.5397	1.0391	1.05823	1.0715	1.02428	1.05616
			69.5649	1.03799	1.06057	1.07026	1.02256	1.05104
			69.59	1.03886	1.05896	1.0733	1.02432	1.05654
			69.6151	1.03848	1.06018	1.06819	1.02408	1.04833
			69.6403	1.03883	1.05582	1.07224	1.02525	1.05413
			69.6654	1.03884	1.05916	1.06735	1.0232	1.05438
			69.6905	1.04064	1.05568	1.07251	1.02532	1.05639
			69.7157	1.04059	1.06083	1.06731	1.02464	1.05039
			69.7408	1.03984	1.05876	1.071	1.02518	1.05574
			69.7659	1.03941	1.06095	1.0675	1.02434	1.04425
			69.7911	1.03998	1.0583	1.07166	1.02429	1.05429
			69.8162	1.03949	1.06102	1.06708	1.02393	1.04509
			69.8413	1.04024	1.05875	1.07198	1.0243	1.05467
			69.8665	1.04015	1.06037	1.07275	1.02479	1.04292
			69.8916	1.03912	1.05712	1.07437	1.02489	1.05172
			69.9167	1.03948	1.06219	1.06702	1.024	1.0418
			69.9419	1.03881	1.05568	1.07248	1.02469	1.05215
			69.967	1.03997	1.06133	1.06745	1.02386	1.04346
			69.9921	1.04064	1.05579	1.07286	1.02463	1.05239
			70.0173	1.03976	1.06044	1.06722	1.02365	1.0388
			70.0424	1.04021	1.05901	1.07235	1.02503	1.05156
			70.0675	1.03972	1.06088	1.06779	1.02369	1.05092
			70.0927	1.03973	1.0565	1.0726	1.02368	1.05458
			70.1178	1.04113	1.06212	1.06555	1.0257	1.06097
			70.1429	1.03867	1.05534	1.06961	1.02565	1.05606
			70.1681	1.03867	1.05939	1.06539	1.02293	1.03578
			70.1932	1.0404	1.05536	1.07084	1.0245	1.04871
			70.2183	1.03949	1.06085	1.07509	1.02472	1.05372
			70.2435	1.04041	1.05659	1.07147	1.02614	1.05336
			70.2686	1.03932	1.05979	1.06819	1.02394	1.04546
			70.2937	1.03858	1.05911	1.07182	1.02548	1.05082
			70.3189	1.03889	1.05839	1.07545	1.02544	1.05039
			70.344	1.03957	1.05943	1.07403	1.02564	1.05143
			70.3691	1.03855	1.05976	1.06605	1.02717	1.0469
			70.3943	1.03868	1.05716	1.0718	1.02642	1.05018
			70.4194	1.03946	1.0591	1.06703	1.02444	1.05274
			70.4445	1.03869	1.05634	1.07207	1.02665	1.0519
			70.4697	1.03941	1.05951	1.07371	1.02426	1.05423
			70.4948	1.03834	1.05775	1.07281	1.02536	1.05283
			70.5199	1.03919	1.05803	1.06881	1.02457	1.03097
			70.5451	1.03893	1.05687	1.07079	1.02557	1.04274
			70.5702	1.03908	1.05721	1.06918	1.02696	1.03862
			70.5954	1.04001	1.05834	1.07005	1.02677	1.04444
			70.6205	1.03916	1.05768	1.06946	1.02582	1.03113
			70.6456	1.03846	1.05687	1.07174	1.02625	1.04125
			70.6708	1.03916	1.05683	1.06772	1.02579	1.02691
			70.6959	1.0388	1.05687	1.07077	1.02651	1.04089
			70.721	1.03897	1.05613	1.06909	1.02635	1.02677
			70.7462	1.04021	1.05563	1.06994	1.02527	1.04209
			70.7713	1.03958	1.05712	1.0685	1.02489	1.02656
			70.7964	1.03937	1.05637	1.06895	1.02619	1.03585
			70.8216	1.0389	1.05577	1.06877	1.02584	1.05424
			70.8467	1.03843	1.05585	1.06829	1.02553	1.05415
			70.8718	1.03905	1.05536	1.06804	1.02625	1.03601
			70.897	1.03945	1.05644	1.06867	1.02706	1.03698
			70.9221	1.04011	1.05626	1.06896	1.02653	1.04237
			70.9472	1.04044	1.05605	1.06946	1.02422	1.03816
			70.9724	1.03945	1.05628	1.06966	1.02452	1.04348
			70.9975	1.03899	1.05679	1.06894	1.02493	1.03852
			71.0226	1.03933	1.05639	1.07105	1.02538	1.04802
			71.0478	1.03905	1.0559	1.07021	1.0254	1.04672
			71.0729	1.03918	1.05679	1.07186	1.02515	1.04659
			71.098	1.03947	1.05517	1.06951	1.02325	1.04345
			71.1232	1.04015	1.05586	1.07477	1.02371	1.05025
			71.1483	1.03824	1.05563	1.07515	1.02308	1.05047
			71.1734	1.03901	1.05622	1.07443	1.02461	1.05046
			71.1986	1.03665	1.05584	1.06873	1.02366	1.04431
			71.2237	1.03976	1.05486	1.07364	1.02556	1.04929
			71.2488	1.03942	1.05473	1.07168	1.02334	1.03666
			71.274	1.03882	1.0556	1.07214	1.02531	1.04935
			71.2991	1.03769	1.05561	1.06758	1.02402	1.04554
			71.3242	1.03924	1.05477	1.07235	1.02829	1.05128
			71.3494	1.03704	1.05481	1.06855	1.02187	1.04228
			71.3745	1.03884	1.05568	1.07484	1.02254	1.04867
			71.3996	1.03712	1.05529	1.06756	1.02187	1.04053
			71.4248	1.0403	1.05505	1.07429	1.02369	1.04884
			71.4499	1.03834	1.05604	1.06528	1.02063	1.04625
			71.475	1.04063	1.05847	1.07307	1.02208	1.05012
			71.5002	1.03744	1.05581	1.06643	1.02075	1.04039
			71.5253	1.04058	1.05461	1.07524	1.02268	1.04994
			71.5504	1.03694	1.05585	1.06696	1.02475	1.03753
			71.5756	1.03939	1.05552	1.07601	1.02448	1.0494
			71.6007	1.03675	1.05483	1.07168	1.02075	1.03524
			71.6258	1.03964	1.05447	1.07595	1.02189	1.04593
			71.651	1.03715	1.05567	1.06365	1.02144	1.0376
			71.6761	1.03915	1.05458	1.07601	1.02365	1.04703
			71.7012	1.03766	1.05704	1.06201	1.02046	1.03726
			71.7264	1.03983	1.05495	1.07465	1.02283	1.04667
			71.7515	1.03708	1.05563	1.06412	1.02263	1.03542
			71.7766	1.03791	1.0547	1.07324	1.02516	1.04467
			71.8018	1.03626	1.05773	1.07125	1.02243	1.03231
			71.8269	1.03748	1.05458	1.07503	1.02237	1.04294
			71.852	1.0367	1.05725	1.06372	1.02191	1.03599
			71.8772	1.03726	1.05372	1.07166	1.02328	1.04401
			71.9023	1.03586	1.05703	1.07033	1.02425	1.04268
			71.9274	1.03825	1.05374	1.07432	1.02363	1.04745
			71.9526	1.03615	1.05716	1.06278	1.02274	1.03585
			71.9777	1.03799	1.05761	1.0729	1.02206	1.04508
			72.0028	1.03591	1.05816	1.06273	1.02451	1.03849
			72.028	1.03634	1.05482	1.07288	1.02156	1.04501
			72.0531	1.03498	1.05718	1.07104	1.0223	1.04276
			72.0782	1.03478	1.0534	1.07256	1.02325	1.04648
			72.1034	1.0347	1.05669	1.06537	1.0232	1.031
			72.1285	1.03663	1.05471	1.07068	1.02384	1.04163
			72.1536	1.03579	1.05754	1.06505	1.0222	1.0419
			72.1788	1.03648	1.05494	1.06929	1.02318	1.0453
			72.2039	1.03613	1.05727	1.06537	1.02454	1.04943
			72.229	1.03569	1.0542	1.06868	1.02393	1.04857
			72.2542	1.03534	1.05544	1.06339	1.02456	1.05143
			72.2793	1.03499	1.05485	1.06629	1.0238	1.05182
			72.3044	1.03537	1.05595	1.06581	1.02346	1.0446
			72.3296	1.03492	1.05591	1.06676	1.02269	1.04402
			72.3547	1.03459	1.05582	1.07122	1.02255	1.04996
			72.3798	1.03505	1.05546	1.0706	1.02188	1.04922
			72.405	1.03561	1.05598	1.06605	1.02303	1.04794
			72.4301	1.03425	1.05554	1.06625	1.02248	1.04808
			72.4552	1.03499	1.05549	1.06884	1.0243	1.04989
			72.4804	1.03391	1.05391	1.07033	1.02407	1.04945
			72.5055	1.03363	1.05566	1.06404	1.025	1.05413
			72.5306	1.03388	1.05426	1.06629	1.02273	1.05074
			72.5558	1.03431	1.05555	1.06476	1.02318	1.0515
			72.5809	1.0338	1.05417	1.06634	1.02156	1.04887
			72.606	1.03483	1.05449	1.06424	1.02169	1.04595
			72.6312	1.03598	1.05507	1.06213	1.02296	1.04668
			72.6563	1.03528	1.05375	1.0652	1.02148	1.04859
			72.6814	1.03571	1.05522	1.06363	1.02413	1.04846
			72.7066	1.03459	1.05387	1.06542	1.02426	1.04685
			72.7317	1.0345	1.05439	1.06383	1.02392	1.04621
			72.7568	1.03563	1.05314	1.06447	1.0239	1.04782
			72.782	1.03516	1.05397	1.06369	1.02447	1.04614
			72.8071	1.03416	1.05361	1.06552	1.02295	1.04562
			72.8322	1.03463	1.05518	1.06429	1.02387	1.04653
			72.8574	1.0346	1.05256	1.06534	1.02408	1.04644
			72.8825	1.03624	1.05538	1.06007	1.02511	1.0425
			72.9076	1.03496	1.05292	1.06842	1.0228	1.04694
			72.9328	1.03479	1.0552	1.06777	1.02397	1.04646
			72.9579	1.03632	1.05329	1.06776	1.02336	1.04694
			72.983	1.03562	1.05467	1.06749	1.02328	1.04691
			73.0082	1.03559	1.05213	1.06421	1.02309	1.04671
			73.0333	1.0372	1.05524	1.05976	1.025	1.04664
			73.0584	1.03632	1.05155	1.06478	1.02389	1.04804
			73.0836	1.03643	1.05569	1.05988	1.0244	1.04634
			73.1087	1.03677	1.05283	1.06519	1.02338	1.04874
			73.1338	1.03598	1.0555	1.06114	1.02181	1.04678
			73.159	1.03662	1.0531	1.06626	1.02182	1.04864
			73.1841	1.03562	1.05312	1.0616	1.02234	1.0464
			73.2092	1.03683	1.05252	1.06608	1.02156	1.04677
			73.2344	1.03544	1.05471	1.06081	1.02404	1.04639
			73.2595	1.03699	1.05258	1.06778	1.02189	1.04686
			73.2846	1.03611	1.05398	1.06176	1.02369	1.04698
			73.3098	1.03719	1.05276	1.06926	1.02411	1.04761
			73.3349	1.03615	1.05331	1.06002	1.02464	1.04512
			73.36	1.03718	1.05119	1.06577	1.02367	1.04699
			73.3852	1.03723	1.05392	1.05949	1.0243	1.05094
			73.4103	1.03728	1.05326	1.06641	1.02295	1.04809
			73.4354	1.03665	1.05387	1.06123	1.02243	1.04844
			73.4606	1.03839	1.05663	1.06671	1.02277	1.04708
			73.4857	1.03602	1.05254	1.05838	1.02186	1.04474
			73.5108	1.03974	1.05251	1.0669	1.02417	1.04869
			73.536	1.03744	1.0537	1.0608	1.02275	1.04417
			73.5611	1.039	1.05381	1.06701	1.02328	1.04499
			73.5862	1.03701	1.05334	1.06134	1.0197	1.04821
			73.6114	1.03727	1.05273	1.06588	1.02156	1.04776
			73.6365	1.03723	1.053	1.06103	1.02006	1.04807
			73.6616	1.04025	1.05505	1.0665	1.0219	1.04935
			73.6868	1.03823	1.05383	1.0606	1.02058	1.04588
			73.7119	1.03977	1.05356	1.06722	1.02226	1.04724
			73.737	1.03886	1.05324	1.06217	1.02012	1.04389
			73.7622	1.03891	1.05506	1.06588	1.02199	1.04509
			73.7873	1.037	1.05375	1.06159	1.01938	1.04612
			73.8124	1.03849	1.05436	1.06471	1.02245	1.04639
			73.8376	1.03845	1.05446	1.06259	1.02099	1.03917
			73.8627	1.03935	1.05489	1.06565	1.0228	1.04421
			73.8878	1.03835	1.05366	1.06218	1.01774	1.04511
			73.913	1.04002	1.05393	1.06526	1.02203	1.04478
			73.9381	1.03807	1.0526	1.06247	1.01774	1.03971
			73.9632	1.03828	1.05447	1.06718	1.02093	1.04361
			73.9884	1.03808	1.054	1.06348	1.01824	1.04289
			74.0135	1.0383	1.05333	1.06609	1.02101	1.04419
			74.0386	1.0387	1.0535	1.06536	1.02107	1.04225
			74.0638	1.03948	1.05379	1.06532	1.02193	1.04311
			74.0889	1.03841	1.05386	1.06426	1.02084	1.04616
			74.114	1.0379	1.05396	1.06504	1.0209	1.04586
			74.1392	1.03902	1.05367	1.06426	1.02119	1.04447
			74.1643	1.0389	1.05285	1.06324	1.01976	1.04335
			74.1894	1.03862	1.05313	1.06929	1.01903	1.04397
			74.2146	1.03791	1.05308	1.06833	1.02002	1.04482
			74.2397	1.03829	1.05331	1.06412	1.02044	1.04299
			74.2648	1.03864	1.05274	1.06428	1.01996	1.04341
			74.29	1.03816	1.05215	1.06522	1.02017	1.04463
			74.3151	1.03848	1.05379	1.06337	1.02029	1.04561
			74.3402	1.03911	1.05442	1.06598	1.02198	1.04709
			74.3654	1.03778	1.05366	1.06421	1.0182	1.03832
			74.3905	1.03815	1.05323	1.06724	1.02008	1.04285
			74.4156	1.0386	1.05356	1.06311	1.01845	1.03898
			74.4408	1.03803	1.05411	1.06674	1.02226	1.0445
			74.4659	1.0364	1.05372	1.06286	1.01736	1.03724
			74.491	1.03675	1.05318	1.06743	1.01915	1.04431
			74.5162	1.03707	1.05311	1.06338	1.0169	1.04516
			74.5413	1.03703	1.05325	1.06827	1.02165	1.04474
			74.5664	1.03714	1.05296	1.06232	1.0167	1.04569
			74.5916	1.03809	1.05236	1.06846	1.02027	1.04404
			74.6167	1.0372	1.05268	1.06065	1.01872	1.04546
			74.6418	1.03606	1.05284	1.06717	1.02095	1.0464
			74.667	1.03663	1.05358	1.06131	1.0182	1.04349
			74.6921	1.03575	1.05275	1.06746	1.02172	1.04429
			74.7172	1.03499	1.05367	1.06047	1.01761	1.04289
			74.7424	1.0356	1.05294	1.06865	1.01915	1.04403
			74.7675	1.03639	1.05296	1.0655	1.01644	1.04448
			74.7926	1.03505	1.05217	1.06997	1.0183	1.04291
			74.8178	1.03673	1.05446	1.05987	1.01784	1.04477
			74.8429	1.03548	1.0521	1.06858	1.01968	1.04478
			74.868	1.03548	1.05407	1.05729	1.01704	1.03234
			74.8932	1.03559	1.05233	1.06829	1.01862	1.04049
			74.9183	1.03503	1.05302	1.0586	1.01756	1.04182
			74.9434	1.03524	1.05185	1.06585	1.02002	1.04346
			74.9686	1.03534	1.05346	1.05664	1.01806	1.04281
			74.9937	1.03582	1.05186	1.06491	1.0189	1.04363
			75.0189	1.03385	1.05279	1.05681	1.01748	1.03958

## Sheet: Fig. 1f
	Figure 1f
		3 experiments
			Relative intensity (WT=1)
			1st	2nd	3rd	Average
		WT	1	1	1	1
		KD	2.01966	2.0573	2.11794	2.06497
		10A	1.54374	1.32368	1.38532	1.41758
		10E	0.915754	0.873059	0.888149	0.892321
		KD10E	1.1531	1.05358	0.957576	1.05475

## Sheet: Fig. 1g
	Figure 1g
			Normalized scattering (Scattering at 0 sec=1)
		Time [s]	Plk4_lPP(-)	Plk4_lPP(+)	GST_lPP(-)	GST_lPP(+)
		0	1	1	1	1
		2.04142	0.997709	0.999389	0.999377	1.00244
		4.08284	0.995782	0.998878	0.998754	1.00488
		6.12426	0.998001	1.00053	1.0001	1.00505
		8.16568	0.996448	1.00018	0.997726	1.00607
		10.2071	0.99739	1.00126	0.999873	1.00384
		12.2485	0.99474	1.00062	0.998225	1.00642
		14.2899	0.994341	1.00097	0.999692	1.00279
		16.3314	0.99666	0.99663	0.996414	1.00472
		18.3728	0.994766	0.99908	0.997882	1.00454
		20.4142	0.994813	0.996855	0.996514	1.00407
		22.4556	0.99399	0.999753	0.997426	1.00445
		24.497	0.995911	0.996247	0.993901	1.00197
		26.5385	0.993431	0.998534	0.994852	1.00335
		28.5799	0.994345	0.996789	0.9935	1.0066
		30.6213	0.99168	0.997593	0.994359	1.0044
		32.6627	0.995568	0.994784	0.993987	1.00202
		34.7041	0.993326	0.997713	0.994402	1.00278
		36.7456	0.995644	0.992413	0.996025	1.00179
		38.787	0.996995	0.995377	0.994146	1.00013
		40.8284	0.994746	0.997908	0.993704	1.00259
		42.8698	0.994303	0.996354	0.993012	1.0036
		44.9112	0.993539	0.99859	0.994748	1.00218
		46.9527	0.992686	0.997217	0.993687	0.999612
		48.9941	0.993238	0.998856	0.993724	1.0018
		51.0355	0.992065	0.996228	0.991922	1.00117
		53.0769	0.993494	0.999982	0.992404	1.00059
		55.1183	0.991197	0.996184	0.989807	0.998912
		57.1598	0.991298	0.997407	0.991977	0.999912
		59.2012	0.991032	0.995724	0.989573	0.9977
		61.2426	0.989746	0.999127	0.990791	0.999717
		63.284	0.988418	0.997905	0.988357	0.997715
		65.3254	0.989787	0.995865	0.988846	0.998583
		67.3669	0.989616	0.996704	0.98735	0.996634
		69.4083	0.989725	0.996697	0.991599	0.997018
		71.4497	0.990216	0.995712	0.989488	0.99599
		73.4911	0.990323	0.997746	0.990438	0.996621
		75.5325	0.992768	0.997372	0.989147	0.996057
		77.574	0.991094	0.99851	0.990714	0.997732
		79.6154	0.991812	0.996752	0.989235	0.998616
		81.6568	0.991832	0.999758	0.992656	0.997798
		83.6982	0.991918	0.997859	0.988453	0.995837
		85.7396	0.990558	0.997928	0.988491	0.999831
		87.7811	0.989097	0.996031	0.986548	0.998789
		89.8225	0.98736	0.996645	0.987406	1.00004
		91.8639	0.986953	0.997512	0.986859	1.00089
		93.9053	0.987127	0.99606	0.98808	0.996776
		95.9467	0.987727	0.996993	0.988422	0.996562
		97.9882	0.990545	0.995569	0.988962	0.998334
		100.03	0.990888	0.996193	0.98814	0.998538
		102.071	0.991657	0.996931	0.989532	0.997183
		104.112	0.991515	0.998652	0.988965	0.9979
		106.154	0.992337	0.997191	0.988699	0.997695
		108.195	0.989635	0.997424	0.988989	0.997754
		110.237	0.991658	0.996748	0.988346	0.998798
		112.278	0.99007	1.00072	0.992824	0.998463
		114.32	0.992443	0.998538	0.990564	0.997738
		116.361	0.989083	1.0006	0.992588	0.998272
		118.402	0.991125	0.998093	0.991217	0.998334
		120.444	0.988363	1.00328	0.991653	0.999253
		122.485	0.991409	0.999437	0.991124	0.997796
		124.527	0.988615	1.00095	0.991859	0.996713
		126.568	0.990647	0.99904	0.990809	0.997191
		128.609	0.988466	1.00031	0.990924	0.999364
		130.651	0.991018	0.998866	0.990138	0.999142
		132.692	0.989403	0.998714	0.991946	0.998082
		134.734	0.990327	0.998715	0.990853	0.998056
		136.775	0.989769	1.0017	0.992631	0.997336
		138.817	0.991758	1.00014	0.990803	0.998028
		140.858	0.991061	1.00355	0.990147	0.997699
		142.899	0.992923	1.00105	0.990755	0.997861
		144.941	0.990621	1.0028	0.989692	0.998192
		146.982	0.990344	1.00028	0.989484	0.998982
		149.024	0.992406	1.00471	0.98999	0.996208
		151.065	0.991703	1.00247	0.990712	0.997295
		153.107	0.989958	1.00594	0.98792	0.9963
		155.148	0.991356	1.00308	0.990006	0.995819
		157.189	0.990669	1.00617	0.993286	0.996034
		159.231	0.991024	1.00565	0.992875	0.996448
		161.272	0.991286	1.00747	0.992261	0.996308
		163.314	0.993574	1.00525	0.99123	0.997101
		165.355	0.989652	1.0111	0.991748	0.995943
		167.396	0.993033	1.00858	0.990278	0.996554
		169.438	0.988658	1.01416	0.992333	0.995801
		171.479	0.992127	1.01104	0.991269	0.995202
		173.521	0.990403	1.01466	0.991587	0.996148
		175.562	0.992793	1.0122	0.991438	0.996718
		177.604	0.989427	1.01607	0.990764	0.995169
		179.645	0.992065	1.01388	0.990301	0.997475
		181.686	0.990156	1.01915	0.989395	0.996574
		183.728	0.991647	1.0158	0.989626	0.996509
		185.769	0.989728	1.02059	0.991589	0.995122
		187.811	0.991796	1.0201	0.991081	0.994483
		189.852	0.987297	1.02253	0.993061	0.996683
		191.893	0.991498	1.02106	0.99247	0.995559
		193.935	0.989592	1.02758	0.995109	0.996862
		195.976	0.992374	1.02174	0.992991	0.996642
		198.018	0.988623	1.02969	0.993478	0.996391
		200.059	0.991489	1.02508	0.993194	0.994884
		202.101	0.987485	1.03034	0.9935	0.994909
		204.142	0.992734	1.02598	0.990841	0.995394
		206.183	0.986126	1.0326	0.993225	0.997555
		208.225	0.99128	1.02761	0.993012	0.997011
		210.266	0.990699	1.03132	0.991087	0.995542
		212.308	0.99203	1.03097	0.991122	0.995272
		214.349	0.991843	1.03054	0.992028	0.996002
		216.391	0.992434	1.02988	0.992289	0.996948
		218.432	0.992375	1.03542	0.991874	0.995966
		220.473	0.993499	1.03308	0.990801	0.995914
		222.515	0.991191	1.04065	0.992377	0.994849
		224.556	0.994535	1.03554	0.991198	0.995461
		226.598	0.993752	1.03676	0.991006	0.996005
		228.639	0.992667	1.03845	0.991684	0.996283
		230.68	0.9965	1.03222	0.991222	0.997109
		232.722	0.992193	1.04038	0.993358	0.996505
		234.763	0.996311	1.035	0.99155	0.99849
		236.805	0.991871	1.04337	0.991078	0.997127
		238.846	0.995044	1.03775	0.990498	0.997896
		240.888	0.992537	1.04226	0.992047	0.997353
		242.929	0.997134	1.03918	0.990235	0.998019
		244.97	0.991622	1.04575	0.992824	0.997625
		247.012	0.995967	1.04083	0.990082	0.998502
		249.053	0.991461	1.04567	0.992571	0.995952
		251.095	0.994212	1.04176	0.990779	0.998066
		253.136	0.997797	1.04679	0.991925	0.996176
		255.178	0.99668	1.04216	0.991047	0.997001
		257.219	0.993389	1.05173	0.993077	0.99603
		259.26	0.995925	1.04765	0.991883	0.996667
		261.302	0.9954	1.05252	0.992626	0.997509
		263.343	0.996565	1.04736	0.993473	0.997627
		265.385	0.993726	1.04952	0.994183	0.997162
		267.426	0.994472	1.04936	0.992833	0.996671
		269.467	0.995207	1.05042	0.991952	0.997442
		271.509	0.995477	1.05266	0.991818	0.998243
		273.55	0.997881	1.04988	0.991871	0.998319
		275.592	0.994743	1.0505	0.993805	0.999451
		277.633	0.997682	1.0489	0.992644	0.999892
		279.675	0.99523	1.05318	0.993169	0.998834
		281.716	0.997093	1.05101	0.9916	0.998697
		283.757	0.993335	1.05369	0.995679	1.00041
		285.799	0.996749	1.05127	0.992838	1.00042
		287.84	0.995261	1.05443	0.993932	1.0001
		289.882	0.99551	1.05347	0.993535	1.00084
		291.923	0.995761	1.05554	0.994101	1.00067
		293.964	0.997243	1.05552	0.991189	1.00154
		296.006	0.996848	1.05613	0.995785	1.00038
		298.047	0.996917	1.05507	0.993831	1.00034
		300.089	0.997224	1.05681	0.993748	1.00068
		302.13	0.997812	1.05663	0.993391	1.00009
		304.172	0.996865	1.05659	0.99329	1.00291
		306.213	0.995754	1.05757	0.995009	1.00115
		308.254	0.997303	1.05957	0.994208	0.999946
		310.296	0.995545	1.05918	0.994094	1.0007
		312.337	0.995398	1.05895	0.995026	1.00038
		314.379	0.99594	1.0596	0.994656	1.00073
		316.42	0.995207	1.06007	0.994285	1.00206
		318.462	0.998942	1.06153	0.994925	1.00052
		320.503	0.996095	1.06202	0.99529	0.998749
		322.544	0.997456	1.06228	0.995623	1.0003
		324.586	0.993514	1.06144	0.995151	1.00152
		326.627	0.995126	1.063	0.994195	1.00011
		328.669	0.994476	1.06177	0.996069	0.999605
		330.71	0.996612	1.06362	0.995539	0.997624
		332.751	0.997553	1.06372	0.993455	0.997418
		334.793	0.996804	1.06309	0.994777	1.00212
		336.834	0.993624	1.06512	0.994612	0.999348
		338.876	0.996651	1.06315	0.995113	0.99892
		340.917	0.995402	1.06465	0.995686	0.998626
		342.959	0.998763	1.06382	0.99283	0.99979
		345	0.996419	1.06539	0.994218	1.00044
		347.041	0.995262	1.06216	0.996456	1.00021
		349.083	0.99368	1.06493	0.99686	0.999992
		351.124	0.996731	1.06369	0.993907	1.00046
		353.166	0.995814	1.06594	0.996451	1.00205
		355.207	0.998367	1.06254	0.995648	0.99908
		357.249	0.995439	1.06509	0.99657	1.0013
		359.29	0.999882	1.06268	0.995947	1.00066
		361.331	0.997129	1.06627	0.997034	1.00065
		363.373	1.00199	1.06817	0.993692	0.99823
		365.414	0.997835	1.06854	0.993525	0.999333
		367.456	1.00057	1.06738	0.992459	0.999252
		369.497	0.998225	1.06764	0.993493	0.998429
		371.538	0.997729	1.06842	0.995202	0.998041
		373.58	0.997671	1.06937	0.994501	0.997511
		375.621	0.996426	1.06864	0.993362	0.998341
		377.663	0.997093	1.06858	0.993833	0.999011
		379.704	0.993525	1.0713	0.99557	0.999021
		381.746	0.999191	1.06915	0.995462	1.00045
		383.787	0.995636	1.07293	0.99526	1.00104
		385.828	0.999192	1.07172	0.99564	1.0012
		387.87	0.995987	1.07324	0.997103	1.00006
		389.911	0.99828	1.07055	0.994897	1.00153
		391.953	0.994767	1.07315	0.995162	1.00029
		393.994	0.999766	1.06998	0.994062	1.00078
		396.036	0.995583	1.07129	0.996907	0.999632
		398.077	1.00125	1.07154	0.993149	1.00115
		400.118	0.99575	1.07396	0.997747	1.00044
		402.16	1.00073	1.07105	0.99387	1.00137
		404.201	0.996461	1.07382	0.996827	1.00174
		406.243	1.00193	1.07161	0.991622	0.99739
		408.284	0.995513	1.07272	0.99503	1.00133
		410.325	1.00356	1.07358	0.992136	0.996703
		412.367	0.998724	1.07527	0.995225	0.99882
		414.408	1.00268	1.07086	0.992925	0.997916
		416.45	0.997967	1.07195	0.994262	1.00002
		418.491	1.00484	1.07154	0.990832	0.99771
		420.533	0.999436	1.0737	0.992701	0.999941
		422.574	1.004	1.07522	0.991329	0.99798
		424.615	1.00031	1.07433	0.992412	0.998806
		426.657	1.00075	1.07329	0.993258	0.998276
		428.698	1.00134	1.07432	0.993058	0.997728
		430.74	0.996742	1.07578	0.993477	0.999269
		432.781	1.00062	1.07522	0.992996	0.998422
		434.822	0.997546	1.07592	0.994225	1.00055
		436.864	1.00131	1.0754	0.993533	0.999261
		438.905	0.996851	1.07482	0.994222	0.999542
		440.947	1.00204	1.07519	0.992428	0.998158
		442.988	0.9994	1.07599	0.994957	0.999843
		445.03	1.00234	1.07521	0.991653	0.999368
		447.071	0.996928	1.07759	0.994043	1.00017
		449.112	1.00174	1.07699	0.992298	0.996959
		451.154	0.998342	1.07878	0.994026	0.99922
		453.195	1.00412	1.07666	0.990319	0.99817
		455.237	0.998873	1.0771	0.992942	1.00182
		457.278	1.00094	1.07693	0.993271	0.996049
		459.32	0.999628	1.07696	0.993281	0.998472
		461.361	1.0044	1.07729	0.991024	0.99635
		463.402	1.00142	1.07757	0.993203	0.998479
		465.444	1.00205	1.07667	0.992532	0.997512
		467.485	1.00026	1.07712	0.993521	1.00081
		469.527	1.00485	1.07808	0.991477	0.996957
		471.568	1.00162	1.07776	0.992544	0.998116
		473.609	1.00265	1.07707	0.993485	0.998628
		475.651	1.00065	1.07774	0.993558	0.998272
		477.692	0.999916	1.07694	0.993299	0.998545
		479.734	1.00003	1.07748	0.993224	0.998795
		481.775	1.00096	1.07824	0.993555	0.999502
		483.817	1.00143	1.07815	0.993457	0.999388
		485.858	0.996927	1.07985	0.993107	0.998941
		487.899	1.00343	1.07752	0.99298	0.999632
		489.941	0.998045	1.0783	0.994348	1.00047
		491.982	1.00157	1.07863	0.994145	0.997863
		494.024	0.996859	1.07804	0.995595	1.00124
		496.065	1.00438	1.07941	0.99191	0.997004
		498.107	0.997465	1.07999	0.994942	1.00034
		500.148	1.00488	1.08017	0.992851	0.996791
		502.189	1.00008	1.07932	0.994296	1.00093
		504.231	1.00342	1.07913	0.991881	0.997914
		506.272	0.998555	1.07779	0.994107	1.00102
		508.314	1.00455	1.07986	0.992041	0.997022
		510.355	1.00008	1.0807	0.993291	0.998818
		512.396	1.00322	1.07947	0.992881	0.999659
		514.438	0.999707	1.0803	0.994246	0.999116
		516.479	1.0045	1.08016	0.993571	0.998786
		518.521	0.998929	1.08079	0.993687	0.999277
		520.562	1.00512	1.0814	0.992142	0.996315
		522.604	1.00128	1.0813	0.993531	0.998836
		524.645	1.00639	1.0815	0.990675	1.0004
		526.686	1.00146	1.08175	0.992945	0.9998
		528.728	1.0085	1.0805	0.990979	0.996331
		530.769	1.00178	1.08222	0.993401	0.997865
		532.811	1.00558	1.07988	0.992347	0.998668
		534.852	1.00029	1.08137	0.993873	0.999932
		536.893	1.00533	1.08136	0.994015	0.999886
		538.935	1.00216	1.08183	0.9941	0.998864
		540.976	1.00322	1.08151	0.993028	0.998423
		543.018	1.00231	1.08176	0.993125	0.998964
		545.059	1.00506	1.08217	0.992891	0.997151
		547.101	1.00426	1.08184	0.99414	0.997449
		549.142	0.998921	1.08161	0.995339	0.999564
		551.183	1.00483	1.08151	0.992834	0.999169
		553.225	1.00087	1.08228	0.995173	1.00089
		555.266	1.00454	1.08248	0.991782	0.996859
		557.308	0.999017	1.08319	0.995243	0.9989
		559.349	1.00668	1.08227	0.99278	0.997188
		561.391	1.00125	1.08167	0.99575	1.00074
		563.432	1.00679	1.0828	0.993426	0.996865
		565.473	1.00163	1.08272	0.995656	0.998766
		567.515	1.0057	1.0833	0.993609	0.997351
		569.556	1.00177	1.08323	0.995197	0.996946
		571.598	1.00586	1.08153	0.993086	0.997243
		573.639	1.00197	1.08287	0.995735	0.997476
		575.68	1.00656	1.08195	0.994111	0.998337
		577.722	1.00338	1.08329	0.995024	0.998009
		579.763	1.00766	1.08204	0.994619	0.998602
		581.805	1.00455	1.08403	0.99571	0.999724
		583.846	1.00219	1.08511	0.995563	0.999871
		585.888	1.00343	1.0843	0.994516	0.999789
		587.929	1.00027	1.08575	0.995473	0.998923
		589.97	1.00452	1.08355	0.994793	0.997174
		592.012	0.99995	1.0853	0.99552	0.998347
		594.053	1.0057	1.08473	0.994392	0.997539
		596.095	1.00189	1.08368	0.997015	0.996921
		598.136	1.00428	1.08415	0.994816	0.997357
		600.178	1.00163	1.08408	0.997702	0.99739

## Sheet: Fig. 2e
	Figure 2e
	2 experiments
	N=10 cells/condition	Normalized intensity
		DMSO		Centrinone		MG132		MLN4924
	Time (sec)	Mean	SD	Mean	SD	Mean	SD	Mean	SD
	0	1.04418	0.0805774	1.01744	0.0952494	1.017	0.0785078	1.08339	0.114329
	1.295	0.993237	0.0824185	0.983998	0.125654	1.05048	0.104965	1.04728	0.110101
	2.59	0.962585	0.0880902	0.998565	0.100546	0.932524	0.127673	0.869331	0.151999
	5.285	0.181906	0.120689	0.0185848	0.0528467	0.122781	0.140999	0.222091	0.0813139
	15.285	0.380179	0.202121	0.075928	0.0549788	0.28957	0.257136	0.392036	0.16225
	25.285	0.441689	0.228346	0.0946208	0.0575516	0.370017	0.234677	0.477245	0.11449
	35.285	0.485995	0.205167	0.088757	0.0588162	0.402479	0.220613	0.523502	0.118391
	45.285	0.481358	0.12171	0.106677	0.0582815	0.405001	0.266755	0.50756	0.112363
	55.285	0.556431	0.112673	0.115179	0.0589473	0.396966	0.218528	0.497392	0.141587
	65.285	0.556884	0.126583	0.11696	0.0615146	0.416146	0.207864	0.513838	0.16724
	75.285	0.558987	0.162245	0.13249	0.0524163	0.456807	0.215627	0.547007	0.135777
	85.285	0.483323	0.162717	0.135256	0.0413353	0.434712	0.228325	0.56083	0.243006
	95.285	0.544199	0.146365	0.136564	0.0524785	0.475755	0.270877	0.59373	0.17124
	105.285	0.530608	0.130408	0.140306	0.054336	0.465473	0.254899	0.606864	0.164892
	115.285	0.510917	0.150967	0.130281	0.0547991	0.493352	0.243533	0.622136	0.183151
	125.28	0.538751	0.113097	0.135019	0.0482831	0.485353	0.204279	0.635278	0.186341
	135.285	0.605686	0.192163	0.136886	0.0470965	0.458048	0.256663	0.605263	0.196347
	145.281	0.546963	0.218706	0.133623	0.0512648	0.496319	0.29887	0.596689	0.172964
	155.286	0.569973	0.191387	0.132852	0.0550802	0.484036	0.319461	0.609176	0.184734
	165.281	0.581164	0.147877	0.132911	0.061073	0.53801	0.357749	0.596791	0.198694
	175.281	0.56564	0.219922	0.114868	0.0638494	0.538467	0.450027	0.609515	0.133022
	185.281	0.519727	0.255364	0.12772	0.0554273	0.567209	0.436139	0.616429	0.154807
	195.281	0.557312	0.247244	0.141637	0.0639445	0.499253	0.288162	0.669629	0.146988

## Sheet: Fig. 2f
	Figure 2f
	3 experiments
	N=15 cells/condition	Normalized intensity
		DMSO		Centrinone		MG132		MLN4924
	Time (sec)	Mean	SD	Mean	SD	Mean	SD	Mean	SD
	0	1.02978	0.15483	1.06995	0.0711811	1.02663	0.0716765	1.01426	0.0580547
	1.295	0.997495	0.107803	0.957349	0.0691425	0.998431	0.0685195	0.996004	0.0790658
	2.59	0.972729	0.0990619	0.972704	0.0521028	0.974936	0.0419373	0.989731	0.0810266
	5.285	0.026751	0.008828	0.0165102	0.00413495	0.0225632	0.00795948	0.0190069	0.00668245
	15.285	0.0762871	0.0288261	0.0265959	0.00853024	0.0517785	0.0256141	0.0524362	0.026786
	25.285	0.134611	0.0473927	0.0378722	0.0101312	0.104988	0.0319389	0.0909125	0.0278856
	35.285	0.177756	0.0482788	0.0437035	0.0149578	0.152155	0.0455962	0.12926	0.0331546
	45.285	0.234941	0.0760428	0.0498619	0.0225744	0.189211	0.0536411	0.15677	0.0371911
	55.285	0.270176	0.101181	0.0609451	0.0256296	0.216084	0.0622379	0.185065	0.0440413
	65.285	0.303314	0.0923074	0.0638756	0.030025	0.261426	0.0647306	0.210193	0.0485527
	75.285	0.347986	0.116352	0.0661609	0.026484	0.292116	0.0855683	0.23698	0.0622052
	85.285	0.392084	0.108891	0.0759442	0.0315509	0.304834	0.0895115	0.267027	0.0625469
	95.285	0.420969	0.0839953	0.082194	0.0355499	0.34093	0.100547	0.287356	0.0715729
	105.285	0.450706	0.11907	0.0908125	0.0392888	0.36232	0.0993178	0.311867	0.0611875
	115.285	0.485393	0.125078	0.0921432	0.047447	0.373725	0.105455	0.335241	0.061452
	125.28	0.506893	0.140036	0.0981527	0.0525251	0.386907	0.0943608	0.36406	0.0647606
	135.285	0.523689	0.169911	0.104684	0.0537653	0.390497	0.132644	0.387232	0.0708169
	145.281	0.547262	0.173577	0.0957529	0.0483496	0.407393	0.120176	0.393925	0.0687023
	155.286	0.55682	0.179878	0.0998414	0.0453527	0.420808	0.130899	0.411361	0.0686234
	165.281	0.570474	0.187631	0.110326	0.0499184	0.433964	0.12715	0.409775	0.0764598
	175.281	0.580414	0.185909	0.11763	0.0591272	0.445865	0.141979	0.408028	0.0834771
	185.281	0.599441	0.176763	0.123705	0.0586323	0.474264	0.129569	0.423844	0.0997411
	195.281	0.600391	0.186125	0.117721	0.0511955	0.48268	0.130219	0.453711	0.0890634

## Sheet: Fig. 2h
		Figure 2h
		3 experiments
		N=15 cells/condition	Normalized intensity
			WT		WT+Centrinone		2A		10A		13A
		Time (sec)	Mean	SD	Mean	SD	Mean	SD	Mean	SD	Mean	SD
		0	1.09651	0.14085	1.0357	0.209769	1.033	0.0981101	1.06422	0.107752	1.01683	0.0837829
		1.295	0.891613	0.239533	0.927964	0.12318	0.969719	0.107258	0.980438	0.106074	1.04677	0.0970757
		2.59	1.01187	0.153118	1.03634	0.219279	0.997284	0.108583	0.955338	0.078158	0.936404	0.0725294
		5.285	0.142123	0.135583	0.0561175	0.102501	0.175636	0.143398	0.0203679	0.0266241	-0.00231607	0.0287253
		15.285	0.262709	0.184464	0.146151	0.13013	0.44402	0.132954	0.0864852	0.0559985	0.0486545	0.0410542
		25.285	0.393807	0.179514	0.167528	0.111211	0.511201	0.108207	0.131693	0.0511237	0.0811634	0.0607739
		35.285	0.383216	0.225377	0.194628	0.154075	0.451159	0.211837	0.159332	0.0641734	0.0920613	0.0639218
		45.285	0.395416	0.28257	0.186886	0.174421	0.506602	0.167823	0.174571	0.0753254	0.103082	0.0621875
		55.285	0.440314	0.216344	0.186847	0.175297	0.531434	0.216034	0.192088	0.0668779	0.114319	0.0688747
		65.285	0.444038	0.176441	0.193393	0.181587	0.530528	0.263507	0.208547	0.0615587	0.126698	0.0725548
		75.285	0.418617	0.243817	0.217034	0.184736	0.565028	0.225007	0.205593	0.0865938	0.124429	0.0732239
		85.285	0.486441	0.173969	0.247338	0.138899	0.610738	0.210551	0.227185	0.076482	0.1176	0.103736
		95.285	0.454454	0.285263	0.271682	0.151385	0.643877	0.241351	0.231974	0.0734317	0.147807	0.0848203
		105.285	0.478806	0.234596	0.260766	0.152442	0.674556	0.33431	0.256801	0.0791025	0.145577	0.0758049
		115.285	0.58569	0.243302	0.285704	0.159841	0.668208	0.312121	0.253254	0.0818508	0.163395	0.0846066
		125.28	0.596341	0.212925	0.26556	0.149075	0.672691	0.373592	0.246635	0.0908444	0.164631	0.0913234
		135.285	0.629232	0.252335	0.278857	0.159608	0.702549	0.365147	0.259185	0.0761659	0.170882	0.0759014
		145.281	0.641231	0.241895	0.304645	0.151803	0.696005	0.342062	0.264778	0.0780145	0.172178	0.0834665
		155.286	0.672258	0.279407	0.302774	0.172915	0.713637	0.373699	0.259839	0.0927491	0.178828	0.0979063
		165.281	0.695549	0.353252	0.30464	0.107458	0.698009	0.334012	0.287175	0.0779352	0.161878	0.0822294
		175.281	0.719587	0.360547	0.287577	0.10053	0.703851	0.332371	0.277203	0.0685099	0.200277	0.105085
		185.281	0.768188	0.321812	0.300704	0.114871	0.749887	0.389677	0.286755	0.0843106	0.20286	0.101538
		195.281	0.814284	0.348981	0.301417	0.126294	0.772449	0.416192	0.269254	0.0781411	0.210303	0.0940936

## Sheet: Fig. 2i
		Figure 2i
		3 experiments
		N=15 cells/condition	Normalized intensity
			WT		WT+Centrinone		2A		10A		13A
		Time (sec)	Mean	SD	Mean	SD	Mean	SD	Mean	SD	Mean	SD
		0	0.999094	0.108543	1.02994	0.0575458	1.05372	0.0499187	1.0409	0.057283	1.00446	0.0739585
		1.295	1.02578	0.0888454	0.984019	0.0368391	1.02017	0.0958813	0.981992	0.0744713	0.997103	0.0723469
		2.59	0.975122	0.135261	0.986037	0.0453845	0.926104	0.0933805	0.977113	0.0599442	0.99844	0.0398807
		5.285	0.0281825	0.0111895	0.0162971	0.00441236	0.0197706	0.00479238	0.0151954	0.00444691	0.0148711	0.00258857
		15.285	0.0907204	0.0362055	0.026754	0.010032	0.0522324	0.0261201	0.0256163	0.00964353	0.0245041	0.00740657
		25.285	0.140753	0.0610045	0.0383277	0.0135404	0.10062	0.0310566	0.0382998	0.011548	0.0396071	0.00938475
		35.285	0.188161	0.0692156	0.0449186	0.0177389	0.132657	0.0392145	0.0457954	0.0146574	0.0481843	0.0143932
		45.285	0.229198	0.068255	0.0501878	0.0215196	0.168604	0.0495211	0.0545039	0.0155202	0.0562553	0.0192019
		55.285	0.273809	0.0744367	0.0546106	0.0281937	0.197053	0.0516444	0.0554584	0.0215897	0.0669353	0.0229457
		65.285	0.324555	0.0732243	0.0629533	0.0349109	0.227112	0.0692022	0.0650175	0.0229968	0.076526	0.0303621
		75.285	0.330899	0.0892712	0.069772	0.0365081	0.243649	0.068803	0.0758894	0.0185854	0.0830906	0.0282886
		85.285	0.38791	0.103701	0.0692474	0.0364995	0.268987	0.0641156	0.0869667	0.0178715	0.0934984	0.0279312
		95.285	0.413646	0.110837	0.071435	0.0412442	0.282482	0.0798052	0.0861764	0.0194127	0.0993008	0.0347487
		105.285	0.444845	0.108164	0.0825246	0.0491946	0.304139	0.0815007	0.0944795	0.0269386	0.107834	0.0403527
		115.285	0.466346	0.142346	0.085352	0.0536853	0.320299	0.0679273	0.10227	0.0312115	0.116149	0.0478205
		125.28	0.463051	0.134675	0.0932639	0.0621909	0.348965	0.0845005	0.105153	0.0303171	0.12067	0.0529694
		135.285	0.463312	0.151658	0.0948547	0.0612982	0.35368	0.0935901	0.112761	0.0370899	0.1241	0.0517699
		145.281	0.458269	0.12424	0.0957456	0.0565383	0.36356	0.108015	0.120387	0.0365869	0.129762	0.0570981
		155.286	0.486071	0.151119	0.0970482	0.0612863	0.384755	0.137375	0.121901	0.0351609	0.139081	0.0662948
		165.281	0.49993	0.209607	0.108522	0.0625304	0.433177	0.146518	0.132108	0.0344829	0.140465	0.0660015
		175.281	0.511707	0.180982	0.109007	0.0703052	0.437226	0.160925	0.140276	0.042473	0.135162	0.0767178
		185.281	0.53313	0.134616	0.111659	0.0704389	0.427131	0.141766	0.145762	0.0459482	0.148728	0.0710189
		195.281	0.509235	0.132994	0.117771	0.0646949	0.418345	0.106242	0.156284	0.0466701	0.15792	0.0862798

## Sheet: Fig. 3b
	Figure 3b
	2 experiments
	N=12 cells/condition
		Normalized intensity
		WT		6A		7A		8A1		8A2		9A		10A
	Time (sec)	Mean	SD	Mean	SD	Mean	SD	Mean	SD	Mean	SD	Mean	SD	Mean	SD
	0	1.01687	0.137547	1.0217	0.0488495	1.02379	0.0738949	1.06882	0.0616518	1.0092	0.0906143	0.994698	0.113285	1.02832	0.133063
	1.295	0.965769	0.157855	0.990834	0.107289	0.986805	0.0786076	0.932927	0.0879577	1.0018	0.0835326	1.00723	0.144531	1.02036	0.136104
	2.59	1.01736	0.139594	0.987463	0.107284	0.989405	0.0720809	0.998258	0.0731167	0.989009	0.0575823	0.998073	0.11101	0.951321	0.13693
	5.285	0.198436	0.104637	0.132695	0.0689817	0.147011	0.04144	0.026986	0.101679	0.0799204	0.0377346	0.0188749	0.0186567	0.0157622	0.0136899
	15.285	0.439699	0.159611	0.404864	0.131469	0.305896	0.0968085	0.173252	0.0555351	0.18602	0.0643753	0.0887218	0.0421105	0.101946	0.045078
	25.285	0.516192	0.174408	0.404421	0.195028	0.365004	0.0948952	0.216829	0.0578458	0.25678	0.07601	0.111789	0.041424	0.127081	0.0517764
	35.285	0.539527	0.217445	0.474953	0.165672	0.382393	0.0720308	0.245745	0.0736695	0.251283	0.162143	0.1375	0.0412481	0.128991	0.0542981
	45.285	0.558915	0.220523	0.496883	0.163721	0.399862	0.0896251	0.26763	0.0703273	0.306335	0.0930887	0.138252	0.0450345	0.165443	0.0539536
	55.285	0.557794	0.217417	0.532744	0.121509	0.413253	0.110921	0.280285	0.0872333	0.31464	0.0953277	0.162973	0.0356108	0.141155	0.0595235
	65.285	0.543272	0.250182	0.554521	0.146907	0.455389	0.0682887	0.307511	0.101155	0.327652	0.0737881	0.153775	0.0817232	0.175026	0.0632164
	75.285	0.596077	0.244428	0.60023	0.172793	0.447487	0.0542908	0.33025	0.0803174	0.313088	0.0874837	0.161547	0.078005	0.170746	0.0602936
	85.285	0.665325	0.21585	0.583044	0.166153	0.484607	0.0677445	0.333015	0.095753	0.331234	0.0962848	0.164692	0.0722443	0.204138	0.0751378
	95.285	0.625845	0.287515	0.554996	0.203923	0.482409	0.0704567	0.346339	0.111814	0.362578	0.0988245	0.172548	0.0929584	0.193382	0.0694141
	105.285	0.594913	0.280066	0.621423	0.205209	0.50542	0.0652323	0.321067	0.149909	0.379209	0.117563	0.210721	0.0948864	0.190031	0.0578657
	115.285	0.584101	0.261675	0.605399	0.153987	0.490713	0.0836007	0.363269	0.11311	0.374449	0.113918	0.224453	0.100883	0.208074	0.0834857
	125.28	0.653812	0.253491	0.625608	0.213605	0.479874	0.142071	0.378418	0.0962747	0.367082	0.106327	0.227109	0.0911256	0.222491	0.0817395
	135.285	0.680628	0.211373	0.658866	0.20923	0.463529	0.111216	0.388019	0.106044	0.394554	0.126161	0.225858	0.0946887	0.220672	0.0833649
	145.281	0.696554	0.195876	0.650092	0.178873	0.496905	0.106506	0.372839	0.111429	0.41788	0.130661	0.222946	0.0978591	0.225779	0.101102
	155.286	0.708177	0.208581	0.612385	0.174048	0.537133	0.112061	0.404132	0.0925957	0.441944	0.11198	0.231763	0.0968761	0.251157	0.0997693
	165.281	0.721952	0.218248	0.659232	0.245541	0.538116	0.0698692	0.409967	0.0944972	0.429844	0.137187	0.229837	0.102556	0.220601	0.105394
	175.281	0.704667	0.230754	0.71209	0.248959	0.549352	0.091572	0.409482	0.107564	0.409717	0.193155	0.24692	0.0960183	0.241734	0.0972713
	185.281	0.682858	0.237087	0.693608	0.186143	0.557884	0.108173	0.417031	0.132386	0.469843	0.121394	0.246208	0.0903415	0.277309	0.108868
	195.281	0.719126	0.195144	0.698386	0.226558	0.564748	0.0886005	0.417398	0.117149	0.47504	0.156522	0.248689	0.0739575	0.286053	0.112956

[truncated: 34 more sheets: Fig. 3c, Fig. 3d, Fig. 4c, Fig. 4d, Fig. 4e, Fig. 5b, Fig. 5c, Sup. Fig. 1a, Sup. Fig. 1b, Sup. Fig. 1d, Sup. Fig. 1e, Sup. Fig. 1f, Sup. Fig. 1g, Sup. Fig. 2b, Sup. Fig. 2d, Sup. Fig. 2g, Sup. Fig. 3a, Sup. Fig. 4a, Sup. Fig. 4d, Sup. Fig. 4e …]
